# Supplementary material for: Comparative metabolomics analysis of different sesame (Sesamum indicum L.) tissues reveals a tissue-specific accumulation of metabolites
Source: BMC Plant Biol. 2021 Jul 24;21:352. doi: 10.1186/s12870-021-03132-0 (PMC8305604; doi:10.1186/s12870-021-03132-0)
Supplement: Supplementary file 1 — Additional file 1: Table S1. List of the identified metabolites in the sesame tissues. Table S2. List of the twelve sesame flower’s specific metabolites. Table S3. Key 238 significantly differential metabolites between the different sesame tissues. [file 12870_2021_3132_MOESM1_ESM.xlsx]

## Sheet: Table S1.
Table S1. The list of total 815 metabolites identified in this study
Index	Q1 (Da)	Q3 (Da)	Molecular Weight (Da)	Formula	Ionization model	Compounds	Class	KEGG_ID	Average relative content
									QC	FC	FS	ML	PF	WF
pmf0096	88.99	70.9	89.995	C2H2O4	[M-H]-	Oxalic acid	Phenolic acids	C00209	45375	60900	62766.7	32966.7	30266.7	29166.7
pme2601	89	59	90.032	C3H6O3	[M-H]-	3-Hydroxypropanoic acid	Organic acids	C01013	14750	9066.67	28266.7	5883.33	12210	10463.3
Lmqp000873	101.02	55.02	100.018	C4H4O3	[M+H]+	Succinic anhydride	Organic acids	C19524	2037500	1640000	869667	2.00667e+06	2.67333e+06	2.70667e+06
mws4052	102.05	56.05	101.048	C4H7NO2	[M+H]+	1-Aminocyclopropane-1-carboxylic acid	Organic acids	C01234	208500	320333	298000	58566.7	120333	156667
Lmgn000219	101.02	55.02	102.032	C4H6O3	[M-H]-	Succinic semialdehyde	Organic acids	C00232	90375	65100	70233.3	27566.7	57500	85333.3
pmf0256	101.1	84.7	102.104	C6H14O	[M-H]-	3-Methyl-1-pentanol	Others	--	103175	105433	32100	497667	68333.3	63233.3
pme3033	104.07	86	103.063	C4H9NO2	[M+H]+	N,N-Dimethylglycine	Amino acids and derivatives	C01026	2370000	5.70333e+06	3540000	2360000	2150000	1.77333e+06
pme3017	104.07	58	103.063	C4H9NO2	[M+H]+	2-Aminoisobutyric acid	Amino acids and derivatives	C03665	8395000	6.35667e+06	17100000	5.57667e+06	7.89667e+06	7.29333e+06
pme3011	104.07	68.8	103.063	C4H9NO2	[M+H]+	γ-Aminobutyric acid	Organic acids	C00334	3245000	9.06667e+06	4430000	3470000	2790000	2.27333e+06
Lmbn000193	103	59.01	104.011	C3H4O4	[M-H]-	Tartronate semialdehyde	Organic acids	C01146	240500	144300	591000	133100	163667	217667
ML10172161	103	59.01	104.011	C3H4O4	[M-H]-	Hydroxypyruvic acid	Organic acids	C00168	277750	189667	764000	193000	231333	267667
mws0576	103.04	59.1	104.047	C4H8O3	[M-H]-	3-Hydroxybutyric acid	Organic acids	C01089	1117500	467667	3.23667e+06	474333	437000	523000
pme1975	103	59	104.06	C3H4O4	[M-H]-	Malonic acid	Organic acids	C00383	1577500	690667	4310000	626333	611000	722667
pme0010	106	60	105.043	C3H7NO3	[M+H]+	L-Serine	Amino acids and derivatives	C00065	554000	396333	1.11067e+06	202000	412000	368333
pme2433	106.09	88	105.079	C4H11NO2	[M+H]+	Diethanolamine	Alkaloids	C06772	47350	51933.3	65866.7	27000	18303	28566.7
mws0601	110.02	66	111.032	C5H5NO2	[M-H]-	Pyrrole-2-carboxylic acid	Organic acids	C05942	42875	41100	1689.33	15450	54366.7	95700
mws0255	112.05	95	111.043	C4H5N3O	[M+H]+	Cytosine	Nucleotides and derivatives	C00380	203000	123667	215000	178667	136667	89166.7
pme2122	112.09	95	111.08	C5H9N3	[M+H]+	Histamine	Amino acids and derivatives	C00388	141250	83633.3	167333	104467	82566.7	68866.7
pme0257	111.02	80	112.027	C4H4N2O2	[M-H]-	Uracil	Nucleotides and derivatives	C00106	133250	194333	162667	263667	84533.3	108867
pme0006	116.07	70.1	115.063	C5H9NO2	[M+H]+	L-Proline	Amino acids and derivatives	C00148	3012500	131000	635333	27166.7	3930000	3.65667e+06
mws0376	115	71	116.011	C4H4O4	[M-H]-	Fumaric acid	Organic acids	C00122	572750	314667	500333	335333	506333	524000
pme3193	116.04	74	117.043	C4H7NO3	[M-H]-	N-Acetyl-L-glycine	Amino acids and derivatives	--	7250	2486.67	6086.67	1666.67	9536.67	8216.67
pme0066	116.1	74	117.054	C3H7N3O2	[M-H]-	Guanidinoacetate	Amino acids and derivatives	C00581	3847.5	657	2423	1900	7620	8663.33
pmb1096	118.07	91	117.058	C8H7N	[M+H]+	Indole	Alkaloids	C00463	6382.5	672.667	13100	9	11933.3	6486.67
mws0191	118.09	59	117.079	C5H11NO2	[M+H]+	Betaine	Alkaloids	C00719	465250	595667	277667	224000	542000	598667
mws0256	118.09	72.1	117.079	C5H11NO2	[M+H]+	L-Valine	Amino acids and derivatives	C00183	6627500	5.81667e+06	9580000	1.56667e+06	9.29667e+06	7480000
pme0120	118.09	101	117.079	C5H11NO2	[M+H]+	5-Aminovaleric acid	Amino acids and derivatives	C00431	74625	108000	28900	68300	76533.3	98766.7
pme1730	117	59	118.027	C4H6O4	[M-H]-	D-Erythronolactone	Organic acids	--	31175	12836.3	17800	9	8206	23766.7
mws0192	117.02	73	118.027	C4H6O4	[M-H]-	Succinic acid	Organic acids	C00042	11450000	10600000	6.18333e+06	1.25333e+07	24400000	2.19667e+07
mws0470	117.02	73	118.027	C4H6O4	[M-H]-	Methylmalonic acid	Organic acids	C02170	10652500	9.87333e+06	5.80667e+06	1.15667e+07	2.13667e+07	19100000
mws0147	117.06	59	118.063	C5H10O3	[M-H]-	β-Hydroxyisovaleric acid	Organic acids	C20827	273000	207000	346667	129000	676333	465000
pme3096	118	74	119.022	C3H5NO4	[M-H]-	Aminomalonic acid	Organic acids	C00872	9257500	8.60333e+06	5.19667e+06	10430000	17600000	1.62667e+07
mws0671	120.07	74.1	119.058	C4H9NO3	[M+H]+	L-Homoserine	Organic acids	C00263	404250	352333	755667	89200	269333	203667
mws0230	120.07	74	119.058	C4H9NO3	[M+H]+	L-Threonine	Amino acids and derivatives	C00188	341250	335667	706000	82100	278333	196333
pmp001287	120.08	103.05	119.073	C8H9N	[M+H]+	N-Benzylmethylene isomethylamine	Alkaloids	--	2677500	301667	2.58333e+06	83666.7	4.76667e+06	3170000
pma0134	121.04	93.06	120.042	C4H8O4	[M+H]+	D-(-)-Threose	Others	C06463	36725	88733.3	83566.7	42133.3	18000	73200
pmb0069	122	105	121.053	C7H7NO	[M+H]+	Benzamide	Phenolic acids	C09815	38950	4926.67	4460	4570	215300	69533.3
mws0491	122.1	105	121.089	C8H11N	[M+H]+	Phenethylamine	Alkaloids	C05332	136000	21400	12766.7	17533.3	625000	264000
Lmbn001930	121.03	77.04	122.037	C7H6O2	[M-H]-	2-Hydroxybenzaldehyde (Salicylaldehyde)	Phenolic acids	C06202	51350	47366.7	21166.7	119467	54266.7	31966.7
mws0628	121.03	92	122.037	C7H6O2	[M-H]-	4-Hydroxybenzaldehyde	Phenolic acids	C00633	778250	561333	323333	333000	676667	707667
mws0133	123.06	80.05	122.048	C6H6N2O	[M+H]+	Nicotinamide	Others	C00153	391000	470333	309333	1240000	668000	584667
Lmbp000668	124.04	78.03	123.032	C6H5NO2	[M+H]+	Isonicotinic acid	Organic acids	C07446	4415000	75100	1.52333e+06	170000	154333	158000
pme0490	124.04	78	123.032	C6H5NO2	[M+H]+	Nicotinic acid (Vitamin B3)	Others	C00253	4222500	48066.7	1510000	80366.7	95066.7	87866.7
pme1216	122.03	78	123.032	C6H5NO2	[M-H]-	2-Picolinic acid	Organic acids	C10164	3147500	38200	1260000	49433.3	68166.7	65900
mws0236	124.01	80	125.015	C2H7NO3S	[M-H]-	2-Aminoethanesulfonic acid	Organic acids	C00245	15950	6946.67	15650	3166.67	22333.3	15573.3
pmb0302	126.1	96	125.024	C2H8NO3P	[M+H]+	2-Aminoethylphosphonate	Lipids	C03557	10347.5	4096.67	299	35800	4830	4386.67
pmp001086	127.04	97	126.032	C6H6O3	[M+H]+	5-Hydroxymethylfurfural	Phenolic acids	C11101	181500	129667	212667	62333.3	85133.3	142667
pmb0812	127.1	81.2	126.043	C5H6N2O2	[M+H]+	Imidazole-4-acetate	Alkaloids	C02835	99700	42633.3	153333	462000	61700	64333.3
mws0263	128.04	82.03	129.043	C5H7NO3	[M-H]-	5-Oxo-L-Proline	Amino acids and derivatives	C01879	16800	19233.3	11700	7460	18543.3	13273.3
Rfmb319	130.09	84.08	129.079	C6H11NO2	[M+H]+	Pipecolic acid	Amino acids and derivatives	C00408	3835000	459333	1.30733e+06	349000	6.01667e+06	7390000
ML10181668	130.09	84.08	129.079	C6H11NO2	[M+H]+	Cycloleucine	Amino acids and derivatives	C03969	3565000	448667	1.17267e+06	339667	5.51667e+06	6.92667e+06
Zmgn000217	129.02	85.03	130.027	C5H6O4	[M-H]-	Methylenesuccinic acid	Organic acids	C00490	27725	9886.67	18366.7	27666.7	42066.7	32366.7
pmb0501	131.13	114.1	130.122	C5H14N4	[M+H]+	Agmatine	Alkaloids	C00179	146500	50900	666000	62633.3	108467	119667
mws0216	132.07	86	131.058	C5H9NO3	[M+H]+	Trans-4-Hydroxy-L-proline	Amino acids and derivatives	C01157	273000	9	35303	9739.33	306333	448000
Zmpn000638	130.05	88.04	131.069	C4H9N3O2	[M-H]-	3-Guanidinopropionic acid	Organic acids	C03065	123750	53666.7	40933.3	49933.3	102233	102833
mws1587	132.1	86	131.095	C6H13NO2	[M+H]+	L-Norleucine*	Amino acids and derivatives	C01933	6797500	4220000	1.19333e+07	508000	1.58333e+07	9230000
mws0258	132.1	86	131.095	C6H13NO2	[M+H]+	L-Isoleucine*	Amino acids and derivatives	C00407	21275000	1.90333e+07	3.57333e+07	3.57667e+06	4.27667e+07	2.41333e+07
mws0227	132.1	86.2	131.095	C6H13NO2	[M+H]+	L-Leucine*	Amino acids and derivatives	C00123	21750000	19100000	3.63667e+07	3.58333e+06	4.45667e+07	2.46667e+07
pmp001198	132.1	57.1	131.095	C6H13NO2	[M+H]+	6-Deoxyfagomine	Alkaloids	--	2990000	3570000	4.28667e+06	1.13033e+06	5150000	3.36333e+06
pme0274	132.1	69	131.095	C6H13NO2	[M+H]+	6-Aminocaproic acid	Organic acids	C02378	2490000	2.75333e+06	4470000	592667	4.04333e+06	2.16333e+06
Lmmn000806	131.03	87.05	132.042	C5H8O4	[M-H]-	Dimethylmalonic acid	Organic acids	--	151750	46266.7	71666.7	20966.7	599333	529667
Lmbn001288	131.03	87.04	132.042	C5H8O4	[M-H]-	2-Hydroxy-2-methyl-3-oxobutanoic acid	Organic acids	C06010	249500	66366.7	118000	37300	816000	780000
Lmbn001364	131.03	87.05	132.042	C5H8O4	[M-H]-	4-Hydroxy-2-Oxopentanoic Acid	Organic acids	C03589	140500	40533.3	66000	21633.3	520000	442333
pme0243	131.03	87.05	132.042	C5H8O4	[M-H]-	Glutaric acid	Organic acids	C00489	481750	127000	2620000	152667	885333	865333
mws0473	131.03	87.05	132.042	C5H8O4	[M-H]-	2-Methylsuccinic acid	Organic acids	--	415750	121000	1.92667e+06	142333	747000	731333
Lmgn000160	131.05	70.03	132.053	C4H8N2O3	[M-H]-	3-Ureidopropionic Acid	Organic acids	C02642	68425	12780	55166.7	9	70366.7	65366.7
mws0001	133.06	74	132.054	C4H8N2O3	[M+H]+	L-Asparagine	Amino acids and derivatives	C00152	36875	17100	21300	38133.3	36366.7	36166.7
mws0341	131.07	85	132.079	C6H12O3	[M-H]-	2-Hydroxyisocaproic acid	Organic acids	C03264	372000	223333	562333	106467	259667	194000
Lmrn002746	131.07	85.07	132.079	C6H12O3	[M-H]-	2-Hydroxy-4-methylpentanoic acid	Organic acids	--	100400	283667	9	82133.3	186000	191000
pme2527	133	116	132.09	C5H12N2O2	[M+H]+	L-Ornithine	Amino acids and derivatives	C00077	13300	17233.3	89866.7	9	3959.67	3539.33
mws0219	132.03	88	133.038	C4H7NO4	[M-H]-	L-Aspartic Acid	Amino acids and derivatives	C00049	9185000	1.41333e+07	4.29667e+06	2110000	17600000	9900000
mws0275	133.01	71.01	134.022	C4H6O5	[M-H]-	L-Malic acid	Organic acids	C00149	4945000	4.35667e+06	5.51333e+06	4.98667e+06	5430000	6.02333e+06
Lmbn000198	133.01	71.01	134.022	C4H6O5	[M-H]-	3-Dehydro-L-Threonic Acid	Organic acids	C03064	5177500	4.72667e+06	5.62667e+06	4.99667e+06	5640000	5950000
Zmgn000503	133.05	71.01	134.058	C5H10O4	[M-H]-	2,3-Dihydroxy-3-Methylbutanoic Acid	Organic acids	C04039	1155000	711000	1.20333e+06	837667	998333	972333
pmb0374	136.06	118.9	135.054	C5H5N5	[M+H]+	2-Aminopurine	Nucleotides and derivatives	--	118500	44366.7	230667	37700	70933.3	47533.3
pme0040	136.06	119	135.054	C5H5N5	[M+H]+	Adenine	Nucleotides and derivatives	C00147	1700000	797000	2.59333e+06	1.47333e+06	913000	877333
mws0889	135.03	75.01	136.037	C4H8O5	[M-H]-	D-Threonic Acid	Others	C21649	1430000	1.41333e+06	2.85333e+06	952333	1443000	1.60333e+06
pme0033	137.05	119	136.039	C5H4N4O	[M+H]+	Hypoxanthine	Nucleotides and derivatives	C00262	38950	25800	28866.7	12133.3	79333.3	91000
pme2268	138.05	94.07	137.048	C7H7NO2	[M+H]+	Trigonelline	Alkaloids	C01004	34325000	1.88667e+07	3.12667e+07	3.79333e+07	4.44667e+07	4.24333e+07
pme1738	138.08	95	137.071	C7H9N2O	[M+H]+	3-Carbamyl-1-methylpyridinium(1-Methylnicotinamide)	Alkaloids	C02918	47175	24466.7	40366.7	50866.7	64200	63300
pme1002	138.09	103	137.084	C8H11NO	[M+H]+	L-Tyramine	Amino acids and derivatives	C00483	398750	261333	724000	265667	553000	1.29667e+06
pma0948	138.09	121.1	137.084	C8H11NO	[M+H]+	Phenylethanolamine	Alkaloids	C02735	178750	113500	297333	115900	222667	540000
mws0749	137.02	93	138.032	C7H6O3	[M-H]-	4-Hydroxybenzoic acid	Phenolic acids	C00156	1085000	184000	302333	428333	2.32333e+06	1960000
Lmgn001670	137.03	108.02	138.032	C7H6O3	[M-H]-	Salicylic acid	Phenolic acids	C00805	529750	668000	64400	1.65667e+06	457667	483000
Hmgn001653	137.02	93.04	138.032	C7H6O3	[M-H]-	Protocatechualdehyde	Phenolic acids	C16700	1552500	285333	387333	646000	3.15667e+06	2730000
Lmbn002862	137.02	93.03	138.032	C7H6O3	[M-H]-	3-Hydroxybenzoic Acid	Organic acids	C00587	256250	608333	365667	232333	431667	319333
Lmbn001981	137.02	93.03	138.032	C7H6O3	[M-H]-	2,5-Dihydroxybenzaldehyde	Phenolic acids	C05585	798750	160333	249000	461000	1780000	1.63333e+06
mws2368	137.06	119.05	138.068	C8H10O2	[M-H]-	Tyrosol	Phenolic acids	C06044	62250	84966.7	7130	191000	55166.7	54766.7
pmf0132	141.02	123	140.011	C6H4O4	[M+H]+	Coumalic acid	Phenolic acids	--	114725	24366.7	16300	9	421000	478667
pma2987	142.1	124.09	141.09	C6H11N3O	[M+H]+	Histidinol	Alkaloids	C00860	15875000	1.65667e+07	15100000	2.00667e+07	1.79667e+07	1.86667e+07
pme3207	141.02	59	142.027	C6H6O4	[M-H]-	Muconic acid	Organic acids	C02480	456000	436667	820667	148667	42866.7	79833.3
pme2879	141	123	142.038	C5H6N2O3	[M-H]-	5-Hydroxymethyluracil	Nucleotides and derivatives	C03088	99025	181000	29733.3	75133.3	76333.3	74800
pmb0764	144.05	113.2	143.04	C6H9NOS	[M+H]+	4-Methyl-5-thiazoleethanol	Others	C04294	56325	22333.3	8446.67	19200	23766.7	20200
Rfmb320	144.1	84.08	143.095	C7H13NO2	[M+H]+	1-Methylpiperidine-2-carboxylic acid	Amino acids and derivatives	--	401000	387667	271333	378333	1.14267e+06	992000
Rfmb318	144.1	84.08	144.092	C7H14NO2+	[M]+	D-Proline betaine	Amino acids and derivatives	C21514	181750	128667	71133.3	137667	439667	381000
mws0103	146.06	91	145.053	C9H7NO	[M+H]+	Indole-3-carboxaldehyde	Alkaloids	C08493	514750	454333	271000	228667	668333	811000
pme0295	146.08	86	145.074	C6H11NO3	[M+H]+	4-Acetamidobutyric acid	Organic acids	C02946	472750	1.27033e+06	189667	830667	304667	340333
mws0567	146.09	87	145.085	C5H11N3O2	[M+H]+	4-Guanidinobutyric acid	Organic acids	C01035	1128500	1.22333e+06	1.30333e+06	1.18667e+06	1296000	708000
Lmgn000224	145.01	57.03	146.022	C5H6O5	[M-H]-	2-Methyl-3-oxosuccinic acid	Organic acids	C06030	773250	37800	105033	1.30333e+06	1.66333e+06	1.60333e+06
pme2380	145.01	101	146.022	C5H6O5	[M-H]-	α-Ketoglutaric acid	Organic acids	C00026	4465000	149667	629333	4.32333e+06	4770000	4.29333e+06
mws0208	145.05	101	146.058	C6H10O4	[M-H]-	Adipic Acid	Organic acids	C06104	1592500	427333	1.65333e+06	9	4.45667e+06	4.05667e+06
Lmbn001676	145.05	101.06	146.058	C6H10O4	[M-H]-	3-Hydroxy-3-Methyl-2-Oxopentanoic Acid	Organic acids	C14463	120500	30800	108200	9	342667	319667
Wmzn000227	145.06	109.04	146.058	C6H10O4	[M-H]-	2,2-Dimethylsuccinic acid	Organic acids	--	92900	63233.3	84800	1252.67	171667	139333
mws0924	145.05	101	146.058	C6H10O4	[M-H]-	2-Methylglutaric acid	Organic acids	--	1397500	446000	1.46333e+06	9	3880000	3.41333e+06
pme0193	147.08	84	146.069	C5H10N2O3	[M+H]+	L-Glutamine	Amino acids and derivatives	C00064	2442500	1.24667e+06	1.54333e+07	282000	1.61667e+06	841667
pme0026	147.11	84	146.106	C6H14N2O2	[M+H]+	L-Lysine	Amino acids and derivatives	C00047	2322500	1200000	1.44333e+07	264333	1670000	840000
Zmzn000113	146.05	102.06	147.053	C5H9NO4	[M-H]-	L-threo-3-Methylaspartate	Amino acids and derivatives	C03618	1013750	528000	3.81333e+06	221333	548667	556667
pme0014	148.06	84	147.053	C5H9NO4	[M+H]+	L-Glutamic acid	Amino acids and derivatives	C00025	8097500	6.41667e+06	16700000	1.53667e+06	2.91667e+06	2220000
mws1050	148.06	88	147.053	C5H9NO4	[M+H]+	O-Acetylserine	Amino acids and derivatives	C00979	283000	308000	762333	102133	155333	99000
pmp001285	149.02	65.04	148.016	C8H4O3	[M+H]+	Phthalic anhydride	Phenolic acids	--	778750	1110000	744000	724667	759000	851667
Zmyn000247	147.03	57.03	148.037	C5H8O5	[M-H]-	2-Hydroxyglutaric Acid	Organic acids	C03196	350250	117367	264333	224333	1.05333e+06	954000
mws2213	147.05	77.01	148.052	C9H8O2	[M-H]-	Cinnamic acid	Phenolic acids	C00423	4575	5020	1107	1483.33	10876.7	13423.3
Lmgp000796	150.06	61.01	149.048	C8H7NO2	[M+H]+	4-Hydroxymandelonitrile	Alkaloids	C00650	953250	630000	5.18333e+06	25443.3	889000	582333
pme1210	150.06	61	149.051	C5H11NO2S	[M+H]+	L-Methionine	Amino acids and derivatives	C00073	947250	630667	4990000	21713.3	854333	597000
mws0847	150.08	133	149.07	C6H7N5	[M+H]+	1-Methyladenine	Nucleotides and derivatives	C02216	112200	48866.7	155667	87333.3	215667	220333
mws0262	149.01	87	150.016	C4H6O6	[M-H]-	L-Tartaric acid	Organic acids	C00898	28425	16300	17133.3	9	9	9
Zmgn000173	149.05	75.01	150.053	C5H10O5	[M-H]-	D-Ribose	Others	C00121	207750	227333	58533.3	205667	1043000	937667
mws1499	149.05	59.01	150.053	C5H10O5	[M-H]-	D-Arabinose	Others	C00216	484500	303333	369000	233333	533000	593333
pmf0420	149.06	74.9	150.068	C9H10O2	[M-H]-	Benzyl acetate	Organic acids	C15513	56475	42433.3	64800	33200	58800	48133.3
pme1109	152.06	135	151.049	C5H5N5O	[M+H]+	Guanine	Nucleotides and derivatives	C00242	192750	184000	165333	354333	385333	194333
pme0183	152.06	135	151.049	C5H5N5O	[M+H]+	Isoguanine	Nucleotides and derivatives	--	72700	70466.7	153667	62833.3	74933.3	32266.7
pme0256	151.03	151	152.033	C5H4N4O2	[M-H]-	Xanthine	Nucleotides and derivatives	C00385	69875	28700	37366.7	13303	101633	125500
Hmtp001106	153.05	77.04	152.047	C8H8O3	[M+H]+	Aquilegiolide	Others	--	72200	82566.7	67800	53833.3	157000	114933
mws0437	151.06	71	152.068	C5H12O5	[M-H]-	D-Arabitol	Others	C01904	93875	157667	98766.7	232000	64033.3	72966.7
pme0513	151.06	59	152.068	C5H12O5	[M-H]-	Xylitol	Others	C00379	79700	107433	90300	132667	46000	50833.3
mws0885	153.02	109.03	154.027	C7H6O4	[M-H]-	2,4-Dihydroxybenzoic acid	Phenolic acids	--	517250	54166.7	7972.67	291333	1.36333e+06	1.39667e+06
mws0180	153.02	109.03	154.027	C7H6O4	[M-H]-	2,5-Dihydroxybenzoic acid; Gentisic Acid	Phenolic acids	C00628	311250	33066.7	9	186333	745333	780667
mws0639	153.02	109.03	154.027	C7H6O4	[M-H]-	2,3-Dihydroxybenzoic Acid	Organic acids	C00196	461500	54000	9	257000	1.22133e+06	1340000
mws0254	156.08	110	155.069	C6H9N3O2	[M+H]+	L-Histidine	Amino acids and derivatives	C00135	21925	9	1.01633e+06	9	275700	26900
pmb0819	157	130	156.069	C10H8N2	[M+H]+	3-Indoleacetonitrile	Alkaloids	C02938	15950	4000	24933.3	9	22000	16433.3
pmf0174	157.16	157.2	158.167	C10H22O	[M-H]-	1-Decanol*	Others	C01633	14200000	1.39667e+07	13100000	1.25333e+07	1.29333e+07	1.39333e+07
pmf0175	157.16	157.2	158.167	C10H22O	[M-H]-	2-Decanol*	Others	--	12150000	12100000	1.10333e+07	10940000	1.12667e+07	1.18333e+07
Lmbn001467	158.08	116.07	159.09	C7H13NO3	[M-H]-	5-Acetamidopentanoic Acid	Organic acids	C03087	840250	829333	192667	178700	2.88667e+06	2480000
pme2589	159.1	87	160.037	C6H8O5	[M-H]-	2-Oxoadipic acid	Organic acids	C00322	84375	13036.3	57033.3	80433.3	239000	220000
Zmjn001813	159.07	97.06	160.074	C7H12O4	[M-H]-	Pimelic acid	Organic acids	C02656	16975	7343.33	9276.67	4493.33	49966.7	49366.7
Lmbn002072	159.07	97.07	160.074	C7H12O4	[M-H]-	2-Propylsuccinic acid	Organic acids	C16657	27400	14666.7	20166.7	11850	84000	80166.7
pme0128	159.08	88	160.085	C6H12N2O3	[M-H]-	L-Alanyl-L-Alanine	Amino acids and derivatives	--	27600	9636.67	8846.67	1539.67	47300	34066.7
mws0005	161.11	144	160.1	C10H12N2	[M+H]+	Tryptamine	Alkaloids	C00398	203500	10056.7	7836.67	10316.7	858000	793000
mws1417	160.04	116	161.048	C9H7NO2	[M-H]-	Indole-3-carboxylic acid*	Alkaloids	C19837	244250	22433.3	26633.3	12266.7	68800	48166.7
mws0102	160.04	116	161.048	C9H7NO2	[M-H]-	Indole-5-carboxylic acid*	Alkaloids	--	137250	12200	13476.7	4493.33	36933.3	24733.3
pme3382	160.06	98	161.069	C6H11NO4	[M-H]-	N-Acetyl-L-threonine	Amino acids and derivatives	--	70700	69700	37433.3	52900	95300	80800
mws1346	162.08	98	161.069	C6H11NO4	[M+H]+	DL-2-Aminoadipic acid	Alkaloids	C00956	827000	252333	1.08067e+06	145667	611333	554000
pme2914	161.05	99	162.053	C6H10O5	[M-H]-	3-Hydroxy-3-methylpentane-1,5-dioic acid	Amino acids and derivatives	C03761	10247500	6.73667e+06	9.32667e+06	1.77667e+07	2.16667e+07	24400000
pmf0440	163.08	91.1	162.068	C10H10O2	[M+H]+	4-MethoxycinnaMaldehyde	Phenolic acids	C10475	175250	195333	147000	174000	159333	162333
pme1419	164.07	104	163.067	C6H13NO2S	[M+H]+	L-Methionine methyl ester	Amino acids and derivatives	--	10565	9	59403	9	15866.7	8943.33
Lmmn001643	163.04	119.05	164.047	C9H8O3	[M-H]-	2-Hydroxycinnamic acid	Organic acids	C01772	2937500	1.44333e+06	2.68333e+07	316333	2370000	1438000
pme1439	165.05	119	164.047	C9H8O3	[M+H]+	p-Coumaric acid	Phenolic acids	C00811	593250	9	9	337667	1395000	1.66667e+06
Lmbn002648	163.04	119.05	164.047	C9H8O3	[M-H]-	α-Hydroxycinnamic Acid	Phenolic acids	C02763	1267500	647667	1.26867e+07	149100	1097000	648333
pmb0142	165.1	95.2	164.047	C9H8O3	[M+H]+	Caffeic aldehyde	Phenolic acids	C10945	65275	60933.3	40569.7	330000	18333.3	19866.7
pme2435	163	59	164.068	C6H12O5	[M-H]-	L-Fucose	Others	C01019	52625	100000	171333	24800	25869.7	39900
pme3083	164.04	120	165.043	C8H7NO3	[M-H]-	2-(Formylamino)benzoic acid	Phenolic acids	C05653	209750	100500	1770000	28166.7	188000	119300
pme2617	166.05	102	165.046	C5H11NO3S	[M+H]+	L-Methionine Sulfoxide	Amino acids and derivatives	C02989	10097500	10280000	9.15333e+06	11900000	11300000	11000000
pme0021	166.09	120.08	165.07	C9H11NO2	[M+H]+	L-Phenylalanine	Amino acids and derivatives	C00079	7322500	776333	6.68667e+06	214667	1.29967e+07	8.60667e+06
pme0281	165.02	121.03	166.027	C8H6O4	[M-H]-	Terephthalic acid*	Phenolic acids	C06337	1057250	1.00033e+06	1.43333e+06	1.05667e+06	1.23333e+06	1260000
pme0282	165.02	77.04	166.027	C8H6O4	[M-H]-	Phthalic acid*	Organic acids	C01606	162250	161000	66233.3	339333	169333	110933
pmc0274	167.1	121.1	166.031	C6H6N4S	[M+H]+	6-Methylmercaptopurine	Nucleotides and derivatives	C16614	8062500	903000	7.64667e+06	242000	1.42133e+07	9.30667e+06
mws0344	165.04	75	166.048	C5H10O6	[M-H]-	D-Xylonic acid	Organic acids	C00502	10057500	16400000	4.87333e+06	5.33333e+06	9580000	9.81667e+06
pme2801	167.06	150	166.049	C6H6N4O2	[M+H]+	7-Methylxanthine	Nucleotides and derivatives	C16353	39650	15133.3	174667	29533.3	38333.3	41133.3
Lmrn003000	165.06	103.06	166.063	C9H10O3	[M-H]-	2-Hydroxy-3-phenylpropanoic acid	Organic acids	C05607	22500	9	19733.3	932.667	14623.3	5313
mws1382	165.06	122.04	166.063	C9H10O3	[M-H]-	4'-Hydroxy-3'-methoxyacetophenone (Acetovanillone)	Phenolic acids	C11380	18000	4296.67	86933.3	1866	7160	6330
pmn001681	165.09	149.06	166.099	C10H14O2	[M-H]-	1-(4-Methoxyphenyl)-1-propanol	Phenolic acids	--	110325	103333	106600	81766.7	94900	91033.3
Zmjp000624	168.06	150.05	167.058	C8H9NO3	[M+H]+	Pyridoxal	Others	C00250	442500	487333	286000	887333	609000	775000
NK10253223	168.06	94.06	167.058	C8H9NO3	[M+H]+	2-Amino-3-methoxybenzoic acid	Phenolic acids	C05831	404250	445333	245667	785667	591667	676333
mws2125	166.98	78.7	167.982	C3H5O6P	[M-H]-	Phosphoenolpyruvate	Organic acids	C00074	52875	43900	318667	27700	19433.3	18833.3
mws0028	167.03	108.02	168.042	C8H8O4	[M-H]-	Vanillic acid	Phenolic acids	C06672	319750	18900	129333	16433.3	83366.7	84300
pme2598	167.03	123.04	168.042	C8H8O4	[M-H]-	3,4-Dihydroxybenzeneacetic acid	Phenolic acids	C01161	136750	27366.7	96433.3	21572.7	327000	465333
Zmsp001834	169.05	65	168.042	C8H8O4	[M+H]+	2,6-Dimethoxy-1,4-benzoquinone	Quinones	C10331	3602500	1.00233e+06	4930000	1150000	4920000	4.63667e+06
Hmbp001276	169.05	65.03	168.042	C8H8O4	[M+H]+	Gallacetophenone	Phenolic acids	--	3597500	1056000	5.21667e+06	1.26333e+06	5310000	4.83333e+06
pme1383	170.08	134.1	169.074	C8H11NO3	[M+H]+	Pyridoxine	Others	C00314	523250	1.00867e+06	192667	244333	1.34867e+06	1099000
Zmzn000078	168.99	78.96	169.998	C3H7O6P	[M-H]-	Dihydroxyacetone phosphate	Others	C00111	58000	53833.3	155667	14500	107000	94800
pme3186	169	79	169.998	C3H7O6P	[M-H]-	DL-Glyceraldehyde-3-phosphate	Organic acids	C00661	37125	45933.3	106800	6793.33	26500	31666.7
Lmbn003524	171.1	99.08	172.11	C9H16O3	[M-H]-	9-Oxononanoic acid	Organic acids	C16322	19400	20333.3	34133.3	15000	14233.3	12500
pme0253	174.11	86	173.105	C8H15NO3	[M+H]+	N-Acetyl-L-leucine	Amino acids and derivatives	C02710	79325	19933.3	25966.7	19266.7	28000	22866.7
pme3009	175.02	99	174.016	C6H6O6	[M+H]+	Trans-Citridic acid	Organic acids	C02341	526500	326667	65966.7	1.00767e+06	1.22533e+06	1046000
pme2550	173.02	137	174.016	C6H6O6	[M-H]-	Cis-Aconitic acid	Organic acids	C00417	15800	12450	4696.33	11503.3	33966.7	32666.7
mws0154	173.05	93	174.053	C7H10O5	[M-H]-	Shikimic acid	Organic acids	C00493	59775	94533.3	30366.7	47066.7	170667	152000
mws0242	173.08	111	174.089	C8H14O4	[M-H]-	Suberic Acid	Organic acids	C08278	25650	13510	37466.7	9930	63633.3	45700
Zmyn000155	173.11	131.08	174.1	C7H14N2O3	[M-H]-	N-α-Acetyl-L-ornithine	Amino acids and derivatives	C00437	225500	25533.3	1.93667e+06	9	18233.3	18866.7
mws1401	175.11	84	174.1	C7H14N2O3	[M+H]+	L-Theanine	Amino acids and derivatives	C01047	308250	182333	1160000	174667	198667	173000
mws0260	175.12	116	174.112	C6H14N4O2	[M+H]+	L-Arginine	Amino acids and derivatives	C00062	6467500	1.88667e+06	3.39667e+07	215000	927333	600000
pme2559	174.04	88	175.048	C6H9NO5	[M-H]-	N-Acetyl-L-Aspartic Acid	Amino acids and derivatives	C01042	302250	9	9	33266.7	1.07267e+06	1326000
pmb0312	176.1	91.2	175.063	C10H9NO2	[M+H]+	5-Methoxyindole-3-carbaldehyde	Alkaloids	--	11775	9	9	15733.3	17100	16666.7
pme0008	176.1	113	175.096	C6H13N3O3	[M+H]+	L-Citrulline	Amino acids and derivatives	C00327	102825	61100	390333	60900	40366.7	43533.3
Zmgn001448	175.06	115.04	176.068	C7H12O5	[M-H]-	2-Propylmalic Acid	Organic acids	C05994	10450000	1500000	26500000	4.62333e+06	2.49667e+07	1.68667e+07
Lmbn001754	175.06	115.04	176.068	C7H12O5	[M-H]-	3-Isopropylmalic Acid	Organic acids	C04411	9977500	1.53033e+06	2.59667e+07	4.61667e+06	23800000	16700000
pmb3101	175.06	115	176.068	C7H12O5	[M-H]-	2-Isopropylmalic Acid	Organic acids	C02504	7732500	1.19667e+06	2.25667e+07	3.50333e+06	2.13333e+07	1.44667e+07
pme2836	178.09	160	177.079	C10H11NO2	[M+H]+	5-Hydroxytryptophol	Alkaloids	--	64200	72133.3	9	53600	140667	170667
pme1021	177.14	99	178.048	C6H10O6	[M-H]-	D-Glucono-1,5-lactone	Others	C00198	72400	20800	82633.3	18366.7	63000	76500
mws1195	179.07	147.1	178.063	C10H10O3	[M+H]+	p-Coumaric acid methyl ester	Phenolic acids	--	2172500	537333	2.86333e+07	40833.3	273000	371333
mws0009	179.07	91	178.063	C10H10O3	[M+H]+	Coniferaldehyde	Phenolic acids	C02666	96325	22333.3	47400	246667	5906.33	4106
mws2212	179.03	135.05	180.042	C9H8O4	[M-H]-	Caffeic acid	Phenolic acids	C01197	425750	914000	604667	713333	243533	312667
mws4170	179.06	59.01	180.063	C6H12O6	[M-H]-	D-Glucose	Others	C00031	792250	383333	697667	148333	845000	992667
pmf0138	179.06	59	180.063	C6H12O6	[M-H]-	D-Mannose	Others	C00159	1110000	547000	979667	225667	1.08333e+06	1.32333e+06
Hmln000297	179.05	59.01	180.063	C6H12O6	[M-H]-	Inositol	Others	C00137	1145000	509000	992667	283333	1.11633e+06	1290000
pmf0139	179.06	59	180.063	C6H12O6	[M-H]-	D-Galactose	Others	C00124	25700000	12900000	2.26333e+07	6610000	2.55667e+07	2.98333e+07
mws1164	179.06	59.01	180.063	C6H12O6	[M-H]-	D-Fructose	Others	C05003	1065000	533667	976667	264667	1.02767e+06	1.24333e+06
mws0093	179.07	146	180.079	C10H12O3	[M-H]-	Coniferyl alcohol	Phenolic acids	C00590	23300	7733.33	197400	9	1092.67	9
mws0250	182.08	136.1	181.074	C9H11NO3	[M+H]+	L-Tyrosine	Amino acids and derivatives	C00082	13900000	6.73333e+06	4.92333e+07	914667	1.10433e+07	6.22333e+06
mws1350	181.05	151	182.058	C9H10O4	[M-H]-	Syringaldehyde; 4-Hydroxy-3,5-Dimethoxybenzaldehyde	Phenolic acids	--	110650	226333	350000	45100	46066.7	35433.3
mws0214	181.07	71	182.079	C6H14O6	[M-H]-	D-Sorbitol	Others	C00794	337750	315667	411000	314333	195000	222000
mws1155	181.07	101.02	182.079	C6H14O6	[M-H]-	D-Mannitol	Others	C00392	63775	81266.7	111867	87466.7	28633.3	31600
pme2237	181.07	101	182.079	C6H14O6	[M-H]-	Dulcitol	Others	C01697	333500	323667	507000	342000	161667	180000
pme2596	184.06	148	183.053	C8H9NO4	[M+H]+	4-Pyridoxic acid	Others	C00847	81175	88533.3	12700	306667	80766.7	60000
Zmgn000447	184.98	78.96	185.993	C3H7O7P	[M-H]-	3-Phospho-D-glyceric acid	Others	C00197	599000	109967	673333	88300	134867	156333
mws0752	185.15	185.16	186.162	C11H22O2	[M-H]-	Undecylic Acid	Lipids	C17715	383500	514333	361333	350667	425333	391333
Hmmp001310	188.07	118.07	187.063	C11H9NO2	[M+H]+	3-Indoleacrylic acid	Alkaloids	C21283	5730000	1154000	1.16667e+07	58333.3	1.02767e+07	6.63667e+06
pme0137	187.07	125	188.08	C7H12N2O4	[M-H]-	N-Acetyl-L-Glutamine	Amino acids and derivatives	--	344750	659000	144333	904000	249000	255667
mws0237	187.1	125	188.105	C9H16O4	[M-H]-	Azelaic acid	Organic acids	C08261	2095000	1.93333e+06	4.34333e+06	524667	967333	1.10733e+06
mws5041	189.12	86.1	188.116	C8H16N2O3	[M+H]+	L-Glycyl-L-isoleucine	Amino acids and derivatives	--	52725	7166.67	369667	9	101467	36266.7
pme0122	189.12	126	188.116	C8H16N2O3	[M+H]+	N6-Acetyl-L-lysine	Amino acids and derivatives	C02727	57800	48500	160333	11326.7	58700	41400
mws0736	189.12	86	188.116	C8H16N2O3	[M+H]+	N-Glycyl-L-leucine	Amino acids and derivatives	C02155	75300	8380	507000	9	123800	45933.3
pme3388	189.13	144	188.127	C7H16N4O2	[M+H]+	Homoarginine	Amino acids and derivatives	C01924	152250	44966.7	871000	35300	57466.7	47400
Zmjp000182	189.13	70.07	188.127	C7H16N4O2	[M+H]+	N-Monomethyl-L-arginine	Amino acids and derivatives	C03884	1087000	238333	5.85333e+06	36200	561333	533333
pmf0348	187.13	97	188.141	C10H20O3	[M-H]-	2,6-Dimethyl-7-octene-2,3,6-triol	Others	--	110250	90466.7	196333	29866.7	53333.3	60533.3
pme0075	188.06	128	189.064	C7H11NO5	[M-H]-	N-Acetyl-L-glutamic acid	Amino acids and derivatives	C00624	80350	99200	171000	40333.3	17366.7	13833.3
pme2244	190.09	118.07	189.07	C11H11NO2	[M+H]+	3-Indolepropionic acid	Alkaloids	--	4730	9	7546.67	9	9296.67	8070
mws0193	190.12	127	189.111	C7H15N3O3	[M+H]+	L-Homocitrulline	Amino acids and derivatives	C02427	90125	75366.7	83633.3	115333	130667	139867
pme0278	191.1	128	190.095	C7H14N2O4	[M+H]+	2,6-Diaminooimelic acid	Amino acids and derivatives	C00666	33750	12826.7	22533.3	11100	33333.3	23766.7
Zmyn000453	191.02	111.01	192.027	C6H8O7	[M-H]-	Isocitric Acid	Organic acids	C00311	8887500	6.67333e+06	1.33667e+07	16400000	2.46333e+06	1810000
mws0281	191.02	111.01	192.027	C6H8O7	[M-H]-	Citric Acid	Organic acids	C00158	9240000	8.27667e+06	12500000	2.22667e+07	1420000	1.40667e+06
mws0277	191.06	85	192.063	C7H12O6	[M-H]-	Quinic Acid	Organic acids	C00296	3070000	2.35333e+06	4.77333e+06	6.04333e+06	787000	630667
mws1189	193.04	72.8	194.033	C6H10O7	[M-H]-	D-Galacturonic acid	Organic acids	C00333	1807500	207667	511333	1.06333e+06	2990000	4.51333e+06
pme3705	193.04	73	194.043	C6H10O7	[M-H]-	D-Glucoronic acid	Others	C00191	2177500	255000	577000	1.25333e+06	3620000	4770000
Lmdn003756	193.05	135.05	194.058	C10H10O4	[M-H]-	Methyl caffeate	Phenolic acids	C10477	39575	53733.3	257667	5673.33	29166.7	48033.3
mws0014	193.05	134.01	194.058	C10H10O4	[M-H]-	Ferulic acid	Phenolic acids	C01494	1287500	224667	1.38667e+07	33666.7	49100	49666.7
pme0534	195.05	74.9	196.058	C6H12O7	[M-H]-	Gluconic acid	Others	C00257	3020000	3.15333e+06	3.68667e+06	797000	1.95333e+06	2.03333e+06
pme3827	198.08	152.2	197.069	C9H11NO4	[M+H]+	3,4-Dihydroxy-L-phenylalanine (L-Dopa)	Amino acids and derivatives	C00355	1615000	1.81333e+06	1260000	2600000	1.23533e+06	1.57333e+06
pme0310	197.05	124.02	198.053	C9H10O5	[M-H]-	Ethyl gallate	Tannins	--	11077.5	9	9	9	23466.7	36800
mws0027	197.05	123	198.053	C9H10O5	[M-H]-	Syringic acid	Phenolic acids	C10833	113250	6366.67	34433.3	6803.33	128933	178667
Zmzn000079	199	78.96	200.009	C4H9O7P	[M-H]-	D-Erythrose-4-phosphate	Others	C00279	88725	103400	126000	123933	126667	113333
pmb2640	199.17	199.17	200.178	C12H24O2	[M-H]-	Dodecanoic acid (Lauric acid)	Lipids	C02679	108500	150333	85766.7	64366.7	101767	262667
mws0018	203.22	83	202.216	C10H26N4	[M+H]+	Spermine	Alkaloids	C00750	12725000	1.26333e+07	1.06667e+07	1.47667e+07	1.40333e+07	1.51667e+07
mws0282	203.08	116.05	204.09	C11H12N2O2	[M-H]-	L-Tryptophan	Amino acids and derivatives	C00078	2105000	485000	5.38667e+06	37633.3	2170000	1.64333e+06
pmb0818	206.1	147.5	205.074	C11H11NO3	[M+H]+	Methoxyindoleacetic acid	Alkaloids	C05660	187000	37766.7	382000	1767	319333	211000
Lmbn013410	205.16	189.13	206.167	C14H22O	[M-H]-	2,4-Di-Tert-Butylphenol	Phenolic acids	--	1757500	2020000	1490000	1.45667e+06	1.66333e+06	1.63667e+06
Zmgn002106	206.08	58.03	207.09	C11H13NO3	[M-H]-	N-Acetyl-L-phenylalanine	Amino acids and derivatives	C03519	35775	54633.3	13900	18233.3	105300	113667
pmb2620	207.07	133.1	208.074	C11H12O4	[M-H]-	3,4-Dimethoxycinnamic acid	Phenolic acids	--	2552500	590333	2.75333e+07	24133.3	21033.3	29033.3
mws1212	209.08	177.3	208.074	C11H12O4	[M+H]+	Methyl ferulate	Phenolic acids	--	6370000	1.42867e+06	5.41667e+07	68300	62100	90066.7
pme3443	207.07	192	208.074	C11H12O4	[M-H]-	Sinapinaldehyde	Phenolic acids	C05610	147750	1.16333e+06	13866.7	7783.33	21533.3	21366.7
Zmyn000108	209.03	85.03	210.038	C6H10O8	[M-H]-	D-Saccharic acid	Others	C00818	1110000	1990000	324000	349000	1444000	1.47667e+06
Zmpn000199	209.03	85.03	210.038	C6H10O8	[M-H]-	D-Galactaric acid	Others	C00879	1215000	2200000	343000	311333	1600000	1.67667e+06
Hmcn000192	209.07	59.01	210.073	C7H14O7	[M-H]-	Sedoheptulose	Others	C02076	680750	1082000	375333	689667	715667	759333
Hmlp008487	211.17	81.07	210.161	C13H22O2	[M+H]+	Blumenol C	Terpenoids	--	18950	14500	20633.3	20000	19400	21333.3
mws0863	213.02	97	214.024	C5H11O7P	[M-H]-	2-Deoxyribose-5'-phosphate	Nucleotides and derivatives	C00673	160500	143667	350000	50866.7	41666.7	40066.7
pmb2507	213.1	97	214.024	C5H11O7P	[M-H]-	2-Deoxyribose-1-phosphate	Nucleotides and derivatives	C00672	354750	395333	1.03633e+06	86266.7	87433.3	101600
Hmln002597	193.05	161.02	216.04	C10H9NaO4	[M-Na]-	Sodium ferulate	Others	--	96975	122867	1.36333e+06	60233.3	30566.7	37000
pme0170	217.13	158	216.122	C8H16N4O3	[M+H]+	N-Acetyl-L-Arginine	Amino acids and derivatives	--	16525	12030	19933.3	38966.7	17533.3	15266.7
mws5045	215.17	169.16	216.173	C12H24O3	[M-H]-	12-Hydroxydodecanoic acid	Lipids	C08317	3187.5	4956.67	6876.67	2486.67	3400	2926.67
Lmrj001698	219.13	60.04	218.127	C9H18N2O4	[M+H]+	L-Seryl-L-Isoleucine	Amino acids and derivatives	--	74725	5563.33	440000	9	102967	61800
mws1337	220.12	202.1	219.111	C9H17NO5	[M+H]+	D-Pantothenic Acid	Others	C00864	920500	688333	3.06667e+06	62700	694667	826000
pme3131	221.08	177	220.074	C12H12O4	[M+H]+	6,7-Dimethoxy-4-methylcoumarin	Lignans and Coumarins	--	5740	23740	2413.33	10576.7	9	9
pme1228	221.09	204	220.085	C11H12N2O3	[M+H]+	5-Hydroxy-L-tryptophan	Amino acids and derivatives	C00643	17100	9	4623	9	9	9
pme2755	222	144	221.09	C8H15NO6	[M+H]+	N-Acetyl-D-glucosamine	Others	C00140	430000	413333	381667	528667	464000	482000
mws2608	222.1	84.05	221.09	C8H15NO6	[M+H]+	N-Acetyl-D-galactosamine	Others	C01132	62550	47433.3	84100	70533.3	79600	54633.3
mws4174	222.1	138	221.09	C8H15NO6	[M+H]+	N-Acetyl-D-mannosamine	Others	C00645	87100	52033.3	96166.7	45233.3	45333.3	58400
mws5042	223.11	120.09	222.1	C11H14N2O3	[M+H]+	L-Glycyl-L-phenylalanine	Amino acids and derivatives	--	26375	23966.7	63366.7	6513.33	54033.3	39066.7
Hmcp003852	223.21	207.03	222.198	C15H26O	[M+H]+	Elemol	Terpenoids	--	4882500	3880000	4.03333e+06	3.41333e+06	4.03667e+06	4240000
mws0520	224.09	136	223.084	C11H13NO4	[M+H]+	N-Acetyl-L-tyrosine	Amino acids and derivatives	--	402250	606667	341333	427333	571667	522667
mws4085	223.06	193	224.068	C11H12O5	[M-H]-	Sinapic acid	Phenolic acids	C00482	11000	1502.67	37433.3	9	9	9
pmp000251	207.1	119.09	224.093	C12H16O4	[M-H2O+H]+	E-6,7-Dihydroxydihydroligustilide	Others	--	209500	9	9	750000	9	9
pmp000253	207.1	119.08	224.093	C12H16O4	[M-H2O+H]+	Senkyunolide H	Others	--	240250	9	9	814333	9	9
mws0119	227.2	227.2	228.209	C14H28O2	[M-H]-	Myristic Acid	Lipids	C06424	28000000	2.37333e+07	22000000	1.66333e+07	2.01667e+07	2.79333e+07
pma6455	229.01	96.97	230.02	C5H11O8P	[M-H]-	Ribulose-5-phosphate	Others	C00117	121250	136267	532667	12436.3	44966.7	43833.3
pmb0962	235.1	118.3	234.158	C10H22N2O4	[M+H]+	L-Lysine-Butanoic Acid	Amino acids and derivatives	--	10695	12733.3	29466.7	3083.33	37500	19933.3
mws4176	237.12	120.09	236.116	C12H16N2O3	[M+H]+	L-Alanyl-L-Phenylalanine	Amino acids and derivatives	--	28550	11756.7	124000	3560	53766.7	37133.3
pmn001669	237.08	147	238.084	C12H14O5	[M-H]-	Methyl sinapate	Phenolic acids	--	69225	10450	1.34333e+06	9	9	9
pme0428	237.08	103	238.084	C12H14O5	[M-H]-	3,4,5-Trimethoxycinnamic acid	Phenolic acids	--	20175	10180	19933.3	5323.33	959.333	1060
mws0221	241.03	152	240.024	C6H12N2O4S2	[M+H]+	L-Cystine	Amino acids and derivatives	C00491	242250	63333.3	68300	109733	177667	232333
pme2827	239	223	240.245	C16H32O	[M-H]-	Palmitaldehyde	Lipids	C00517	37700000	3.46333e+07	37000000	28800000	33300000	3.32333e+07
pme0264	243.1	127	242.09	C10H14N2O5	[M+H]+	Thymidine	Nucleotides and derivatives	C00214	67950	27366.7	160667	11300	107000	66200
mws0359	241.22	241.22	242.225	C15H30O2	[M-H]-	Pentadecanoic Acid	Lipids	C16537	119500	322000	68433.3	136667	175333	200000
pme3732	244.09	112	243.086	C9H13N3O5	[M+H]+	Cytidine	Nucleotides and derivatives	C00475	1222500	520000	1.44667e+06	559667	747333	564667
ML10180524	244.09	112.05	243.086	C9H13N3O5	[M+H]+	Cytarabine	Nucleotides and derivatives	C02961	1447500	586333	1.89667e+06	735667	2.10667e+06	1.50333e+06
mws0976	243.06	153	244.07	C9H12N2O6	[M-H]-	β-Pseudouridine	Nucleotides and derivatives	C02067	123250	73166.7	380667	55533.3	101000	80800
mws0248	243.06	110	244.07	C9H12N2O6	[M-H]-	Uridine	Nucleotides and derivatives	C00299	883500	318333	2.78667e+06	96566.7	174667	109133
pme2266	245.1	227	244.088	C10H16N2O3S	[M+H]+	Biotin	Others	C00120	47575	26633.3	106700	12470	61300	89766.7
pme3961	252.11	136	251.102	C10H13N5O3	[M+H]+	2'-Deoxyadenosine	Nucleotides and derivatives	C00559	303000	104100	479333	83500	541000	479667
Lmcn009122	253.22	235.21	254.225	C16H30O2	[M-H]-	(7Z)-Hexadecenoic acid	Lipids	--	55450	65700	65466.7	16100	24100	41600
mws0361	253.22	235.19	254.225	C16H30O2	[M-H]-	Palmitoleic Acid	Lipids	C08362	34325	41500	32966.7	7426.67	14890	31766.7
pma3101	256.2	124.1	256.082	C11H14NO6+	[M+H]+	Nicotinate D-ribonucleoside	Others	C05841	3167500	2780000	1.28333e+06	7.14333e+06	4200000	4.34667e+06
mws1488	255.23	237.22	256.24	C16H32O2	[M-H]-	Palmitic acid	Lipids	C00249	44575	38700	74000	33433.3	33866.7	29833.3
mws0120	258.11	104.11	257.103	C8H20NO6P	[M+H]+	Choline Alfoscerate	Lipids	C00670	477750	38800	50733.3	27433.3	124333	152000
pme1187	257.08	124	258.085	C10H14N2O6	[M-H]-	5-Methyluridine	Nucleotides and derivatives	--	5357.5	9	2056.67	9	9	9
Zmyn000110	258.04	78.96	259.046	C6H14NO8P	[M-H]-	D-Glucosamine 1-phosphate	Others	C06156	20000	6863.33	30633.3	7253.33	33533.3	30066.7
pme3313	259	97	260.03	C6H13O9P	[M-H]-	D-Fructose 6-phosphate	Others	C00085	2380000	2030000	6.01667e+06	1.28333e+06	3630000	4.09333e+06
mws0866	259.02	97	260.03	C6H13O9P	[M-H]-	D-Glucose 6-phosphate	Others	C00092	5170000	4.34667e+06	1.27667e+07	2.74667e+06	7.60667e+06	7.72667e+06
mws1090	259.02	97	260.03	C6H13O9P	[M-H]-	Glucose-1-phosphate	Others	C00103	5662500	4.93333e+06	1.40667e+07	3060000	7.94667e+06	8400000
Zmpn000095	261.04	78.96	262.045	C6H15O9P	[M-H]-	Sorbitol-6-phosphate	Others	C01096	41900	39166.7	118333	19533.3	54533.3	44466.7
mws0715	263.1	145	264.111	C13H16N2O4	[M-H]-	Phenylacetyl-L-glutamine	Amino acids and derivatives	C04148	237750	4340	4259.67	9	477333	385667
Lmtn004049	263.13	204.12	264.136	C15H20O4	[M-H]-	Abscisic acid	Organic acids	C06082	25925	32866.7	32333.3	14980	102667	37000
Lmlp003161	265.15	177.06	264.147	C14H20N2O3	[M+H]+	N-Feruloylputrescine	Alkaloids	C10497	154000	23700	1.34333e+06	9	29533.3	44400
Hmsn000210	133.01	115.01	266.224	C17H30O2	[M-H]-	Methyl 7,10-hexadecadienoate	Lipids	--	18100000	16300000	1.95667e+07	1.77333e+07	1.88333e+07	2.02333e+07
pme1184	268.1	152	267.097	C10H13N5O4	[M+H]+	2'-Deoxyguanosine	Nucleotides and derivatives	C00330	127000	50133.3	319333	56666.7	247000	160667
pme0230	268.1	136.06	267.097	C10H13N5O4	[M+H]+	Adenosine	Nucleotides and derivatives	C00212	1560000	509667	2.87333e+06	458333	983000	655667
pme2890	269.06	136	268.055	C8H16N2O4S2	[M+H]+	L-Homocystine	Amino acids and derivatives	C01817	9750	4546.67	35100	1009.33	11443.3	7156.67
mws1060	267.07	135	268.081	C10H12N4O5	[M-H]-	9-(Arabinosyl)hypoxanthine	Nucleotides and derivatives	--	352250	95200	277333	169333	968333	445333
pmp000086	269.1	177.05	268.095	C13H16O6	[M+H]+	1-Feruloyl-sn-glycerol*	Phenolic acids	--	19425	9	9	9	64433.3	60366.7
pmp000087	269.1	177.05	268.095	C13H16O6	[M+H]+	2-Feruloyl-sn-glycerol*	Phenolic acids	--	372500	164333	725667	310667	297333	186000
mws0383	267.23	267.23	268.24	C17H32O2	[M-H]-	10-Heptadecenoic Acid	Lipids	--	1135750	1111000	2.39333e+06	287333	456333	443667
pmp000571	271.06	153.01	270.053	C15H10O5	[M+H]+	Apigenin	Flavonoids	C01477	64000	9	9	17700	328000	329000
Lmyn006227	269.05	151	270.053	C15H10O5	[M-H]-	Galangin (3,5,7-Trihydroxyflavone)	Flavonoids	C10044	113500	2600	1296	24800	609667	585000
pmf0293	269.29	209.2	270.292	C18H38O	[M-H]-	1-Octadecanol	Lipids	--	265250	255333	269000	268000	255333	265000
pme3475	273.08	153	272.068	C15H12O5	[M+H]+	Butin	Flavonoids	C09614	16000	3063	9	8633.33	46333.3	33000
Lmmn003323	271.23	225.22	272.235	C16H32O3	[M-H]-	2-Hydroxyhexadecanoic acid	Organic acids	--	221250	252667	186667	136000	312667	308000
pmp001264	274.27	256.27	273.267	C16H35NO2	[M+H]+	Hexadecylsphingosine	Lipids	--	4925000	4960000	3.87667e+06	4900000	4.75667e+06	4800000
pmb1574	277.2	93	276.209	C18H28O2	[M+H]+	9,12-Octadecadien-6-Ynoic Acid	Lipids	--	10817.5	9993.33	32200	4013.33	20133.3	15766.7
Lmxp011770	279.16	149.02	278.152	C16H22O4	[M+H]+	Diisobutyl phthalate	Phenolic acids	C15205	20575000	2.84667e+07	1.88667e+07	1.80667e+07	1.94333e+07	2.20333e+07
Lmlp012720	279.16	149.02	278.152	C16H22O4	[M+H]+	Dibutyl phthalate	Phenolic acids	C14214	20200000	2.76333e+07	1.90333e+07	1.86333e+07	1.88333e+07	21600000
mws5035	279.17	120.08	278.163	C15H22N2O3	[M+H]+	L-Leucyl-L-phenylalanine	Amino acids and derivatives	--	28000	8573.33	100467	4653.33	61433.3	54866.7
Lmbn005923	277.22	59.01	278.225	C18H30O2	[M-H]-	Crepenynic acid	Lipids	C07289	212250	157000	304333	105867	330333	329667
pmb1650	279.2	149.4	278.225	C18H30O2	[M+H]+	Octadeca-11E,13E,15Z-trienoic acid	Lipids	--	4940000	6.86667e+06	4.25667e+06	4.58667e+06	4.71333e+06	5.28667e+06
pmb0889	279.23	95.1	278.225	C18H30O2	[M+H]+	Punicic acid (9Z,11E,13Z-octadecatrienoic acid)	Lipids	C08364	1435000	694667	3.10667e+06	97266.7	332667	408667
mws0367	277.22	277.22	278.225	C18H30O2	[M-H]-	α-Linolenic Acid*	Lipids	C06427	12575000	9.47667e+06	18200000	6.24333e+06	1.82667e+07	18500000
mws0366	277.22	277.22	278.225	C18H30O2	[M-H]-	γ-Linolenic Acid*	Lipids	C06426	11275000	8.15667e+06	1.64333e+07	5.32667e+06	1.69333e+07	1.64667e+07
Lmhn002926	279.05	163.04	280.058	C13H12O7	[M-H]-	p-Coumaroylmalic acid	Phenolic acids	--	340000	426667	2.47667e+06	149667	106567	131333
mws0629	281.11	166	280.106	C13H16N2O5	[M+H]+	L-Aspartyl-L-Phenylalanine	Amino acids and derivatives	--	28500	31800	33166.7	21166.7	23033.3	22633.3
mws1491	279.23	279.23	280.24	C18H32O2	[M-H]-	Linoleic acid	Lipids	C01595	23325000	9.32667e+06	3.59333e+07	2640000	7970000	8.44667e+06
Lmbn006152	279.23	59.01	280.24	C18H32O2	[M-H]-	(9Z,11E)-Octadecadienoic acid	Lipids	C04056	72025	28366.7	117300	8043.33	25566.7	25900
YC512118	282.28	247.24	281.272	C18H35NO	[M+H]+	Oleamide (9-Octadecenamide)	Lipids	C19670	115000	96000	140667	65966.7	132667	130667
mws0396	281.25	281.25	282.256	C18H34O2	[M-H]-	Elaidic Acid	Lipids	C01712	22550000	7.02667e+06	60200000	1.55167e+06	3.94367e+06	953667
mws2623	281.25	281.25	282.256	C18H34O2	[M-H]-	11-Octadecanoic acid(Vaccenic acid)	Lipids	C21944	6670000	2.13467e+06	18700000	419667	1.08267e+06	240333
pme1178	284.1	152	283.092	C10H13N5O5	[M+H]+	Guanosine	Nucleotides and derivatives	C00387	8027500	3920000	1.93333e+07	3150000	13870000	8.77333e+06
Lmhn002051	283.05	167.04	284.053	C12H12O8	[M-H]-	Vnilloylmalic acid	Phenolic acids	--	8510	9	9	9	19000	10816.7
mws0668	283.07	151	284.076	C10H12N4O6	[M-H]-	Xanthosine	Nucleotides and derivatives	C01762	3047500	34433.3	550333	628333	429667	272000
mws1489	283.26	283.26	284.272	C18H36O2	[M-H]-	Stearic Acid	Lipids	C01530	65375	1.61333e+06	2.44333e+06	1.30333e+06	1.30333e+06	1440000
pma1751	286.09	124	285.085	C12H15NO7	[M+H]+	N-(beta-D-Glucosyl)nicotinate	Others	--	500000	136867	2.21967e+06	35066.7	148333	186000
Lmmp004504	287.06	153.02	286.047	C15H10O6	[M+H]+	2'-Hydroxygenistein	Flavonoids	C12134	5640	9	9	6933.33	18913.3	17466.7
Hmbp002730	287.06	153.01	286.047	C15H10O6	[M+H]+	Isoscutellarein	Flavonoids	C10097	6120	9	9	6530	18660	17666.7
pme0088	285.04	151	286.048	C15H10O6	[M-H]-	Luteolin (5,7,3',4'-Tetrahydroxyflavone)	Flavonoids	C01514	23000	9	9	25500	85300	73000
Hmcp004650	287.22	269.21	286.212	C16H30O4	[M+H]+	Hexadecanedioic acid	Organic acids	C19615	23575	50500	9	79366.7	5946.33	8476.67
pmn001686	287.22	241.22	288.23	C16H32O4	[M-H]-	10,16-Dihydroxypalmitic acid	Lipids	C08285	6020	820	19266.7	1060	6790	7003.33
pmb3081	289	97	290.004	C6H11PO11	[M-H]-	Glucarate O-Phosphoric acid	Others	--	1254500	1.42333e+06	1.80333e+06	1.17533e+06	251667	226333
pme3163	289	97	290.04	C7H15O10P	[M-H]-	D-Sedoheptuiose 7-phosphate	Others	--	416750	673000	1.00433e+06	595667	127633	189333
pmb2657	289.1	97.1	290.123	C10H18N4O6	[M-H]-	Argininosuccinic acid	Organic acids	C03406	132000	182167	449667	145167	95800	124333
pmb0885	291	190.9	290.188	C18H26O3	[M+H]+	4-Oxo-9Z,11Z,13E,15E-Octadecatetraenoic Acid	Lipids	--	33775	45066.7	1246.33	149667	9116.67	12900
pmb0502	292.2	147.04	291.195	C16H25N3O2	[M+H]+	p-Coumaroylspermidine	Alkaloids	--	65275	121967	73200	116336	298667	335667
Zmyn004548	291.2	235.17	292.204	C18H28O3	[M-H]-	12-Oxo-phytodienoic acid	Lipids	C01226	4217.5	4750	4220	3570	8593.33	7293.33
Zmpn003368	293.21	195.14	294.219	C18H30O3	[M-H]-	13S-Hydroxy-9Z,11E,15Z-octadecatrienoic acid	Lipids	C16316	59125	56533.3	87333.3	88600	75300	130067
Lmbn005443	293.21	235.17	294.219	C18H30O3	[M-H]-	13-KODE; (9Z,11E)-13-Oxooctadeca-9,11-dienoic acid	Lipids	C14765	32550	6756.67	29866.7	3523.33	109500	87900
pmb2792	293.21	193.1	294.219	C18H30O3	[M-H]-	13-Hydroxy-6,9,11-octadecatrienoic acid	Lipids	--	58250	55133.3	59700	35233.3	47800	53166.7
Lmqp000329	296.07	104.11	295.056	C8H14N3O7P	[M+H]+	5-Aminoimidazole ribonucleotide	Nucleotides and derivatives	--	2130000	94600	233667	122367	1.81333e+06	1820000
Hmqp005455	297.24	81.07	296.234	C18H32O3	[M+H]+	15(R)-Hydroxylinoleic Acid	Lipids	--	379750	19206	311000	14933.3	138667	98133.3
Lmbn005662	295.23	171.1	296.235	C18H32O3	[M-H]-	9(10)-EpOME;(9R,10S)-(12Z)-9,10-Epoxyoctadecenoic acid	Lipids	C14825	312250	77433.3	437000	23266.7	424000	257333
Lmbn005369	295.23	195.14	296.235	C18H32O3	[M-H]-	13(S)-HODE;13(S)-Hydroxyoctadeca-9Z,11E-dienoic acid	Lipids	C14762	976250	632000	2710000	94433.3	268000	375333
Rfmb091	295.23	195.14	296.235	C18H32O3	[M-H]-	9S-Hydroxy-10E,12Z-octadecadienoic acid	Lipids	C14767	833000	522333	2.35667e+06	78166.7	223667	311000
pmb2799	295.23	195.2	296.235	C18H32O3	[M-H]-	12,13-Epoxy-9-Octadecenoic Acid	Lipids	C14826	262750	57666.7	476667	8806.67	132267	82166.7
pme1474	298.1	136	297.09	C11H15N5O3S	[M+H]+	5'-Deoxy-5'-(methylthio)adenosine	Nucleotides and derivatives	C00170	28750000	2.72333e+07	2.78333e+07	4.34333e+07	44100000	4.66333e+07
pmb0197	298.1	166.3	297.107	C11H15N5O5	[M+H]+	N7-Methylguanosine	Nucleotides and derivatives	C20674	79400	71300	72633.3	174333	147333	132667
pmp001204	299.09	284.1	298.084	C17H14O5	[M+H]+	Apigenin-7,4'-dimethyl ether	Flavonoids	C10019	49100	41636.7	5306.67	28846.7	83466.7	172193
Zmyn004714	297.24	183.14	298.251	C18H34O3	[M-H]-	Ricinoleic acid	Lipids	C08365	5040000	290000	2.62667e+07	18566.7	33666.7	38933.3
pmf0297	297.32	183.1	298.324	C20H42O	[M-H]-	1-Eicosanol	Lipids	--	4080000	245000	22500000	14966.7	29500	34233.3
Lmhn004976	299.06	284.02	300.063	C16H12O6	[M-H]-	Aracarpene 2	Flavonoids	--	347250	46266.7	11283.3	47833.3	9	9
mws0058	299.06	284	300.063	C16H12O6	[M-H]-	Diosmetin (5,7,3'-Trihydroxy-4'-methoxyflavone)	Flavonoids	C10038	25525000	1.87333e+06	452667	6.43667e+06	53500000	6.62667e+07
Hmzp006059	301.07	286.05	300.063	C16H12O6	[M+H]+	ladanetin	Flavonoids	--	22125000	1.62333e+06	335667	8130000	4.24667e+07	5.49333e+07
Zmhn001358	299.08	137.02	300.084	C13H16O8	[M-H]-	4-O-Glucosyl-4-hydroxybenzoic acid	Phenolic acids	--	4452500	242333	5520000	78700	1.52333e+07	1.33667e+07
Zmhn001926	299.08	137.02	300.084	C13H16O8	[M-H]-	1-O-Salicyl-D-glucose*	Phenolic acids	--	5135000	205667	6960000	88336.3	1.69333e+07	1.34667e+07
pmb3142	299.1	137.1	300.085	C13H16O8	[M-H]-	Salicylic acid-2-O-glucoside*	Phenolic acids	--	3515000	108267	3.66667e+06	805667	7.17667e+06	6.86667e+06
Hmtn001302	299.08	137.02	300.085	C13H16O8	[M-H]-	Glucosyloxybenzoic acid	Phenolic acids	--	4920000	211333	7190000	9	17500000	14300000
Hmyn001360	299.11	59.01	300.135	C18H20O4	[M-H]-	Doitungbiphenyl A	Phenolic acids	--	3000000	164067	3.78333e+06	9	8.79667e+06	7.75333e+06
Zmyn005384	299.26	253.26	300.266	C18H36O3	[M-H]-	2R-Hydroxyoctadecanoic Acid*	Lipids	C03042	10955	11556.7	27966.7	15030	19556.7	4430
Lmqn008288	299.26	299.26	300.267	C18H36O3	[M-H]-	3-Hydroxyoctadecanoic Acid*	Lipids	--	539750	303333	496000	282000	2486000	392667
pmb3079	300.05	96.9	301.056	C8H16NO9P	[M-H]-	N-Acetyl-D-glucosamine-1-phosphate	Others	C04256	64175	68233.3	267000	28900	32100	29500
pmb0563	301.07	286	301.071	C16H13O6+	[M]+	Peonidin	Flavonoids	C08726	2130000	594000	27700	1390000	3.92333e+06	2.81667e+06
Hmyp002315	303.04	257.04	302.042	C15H10O7	[M+H]+	3,5,7,4'-Tetrahydroxy-Coumaronochromone	Others	--	550000	18533.3	4029.67	78833.3	1081000	1.73333e+06
mws0463	301.07	164	302.079	C16H14O6	[M-H]-	Hesperetin	Flavonoids	C01709	45700	2876.67	9	15633.3	13393.3	6020
Zmhn000892	301.09	139.05	302.1	C13H18O8	[M-H]-	4-O-Glucosyl-3,4-dihydroxybenzyl alcohol	Phenolic acids	--	69425	328.333	57466.7	60903	10530	10426.7
Hmqn000843	301.09	123.01	302.1	C13H18O8	[M-H]-	Tachioside	Lignans and Coumarins	--	118750	222000	344667	242333	73266.7	95533.3
Lmbn014696	301.22	301.22	302.225	C20H30O2	[M-H]-	Pimaric acid	Terpenoids	C09159	99925	27333.3	24453.3	48333.3	347000	58433.3
mws1375	304.15	185.09	303.143	C12H21N3O6	[M+H]+	Nicotianamine	Amino acids and derivatives	C05324	29750	36266.7	39866.7	8566.67	111667	86433.3
pmb2855	307	145	308.122	C11H20N2O8	[M-H]-	L-Glutamine-O-glycoside	Amino acids and derivatives	--	142500	178333	34033.3	9260	296000	181333
pmn001610	307.26	307.3	308.272	C20H36O2	[M-H]-	Eicosadienoic acid	Lipids	C16525	232000	49033.3	587333	17933.3	449333	330333
pmb2857	308.1	146.1	309.106	C11H19NO9	[M-H]-	L-Glutamic acid-O-glycoside	Amino acids and derivatives	--	56450	60100	52066.7	10373.3	55666.7	40800
Lmhn003074	309.06	193.05	310.069	C14H14O8	[M-H]-	Feruloylmalic acid	Phenolic acids	--	530500	297333	6.67333e+06	21033.3	9	8830
pmb2791	309.21	209.1	310.1	C18H30O4	[M-H]-	9-Hydroperoxy-10E,12,15Z-octadecatrienoic acid	Lipids	C16321	34300	50533.3	29366.7	25533.3	38666.7	40666.7
pmb2789	309	209	310.214	C18H30O4	[M-H]-	13S-Hydroperoxy-6Z,9Z,11E-octadecatrienoic acid	Lipids	--	54250	75800	48066.7	40133.3	54233.3	56200
pmn001606	309.28	309.28	310.287	C20H38O2	[M-H]-	Eicosenoic acid	Lipids	C16526	27525	979333	4.06333e+06	239967	2050000	1.66667e+06
Lmtn003441	311.11	149.06	312.121	C15H20O7	[M-H]-	2-Acetyl-3-hydroxyphenyl-1-O-glucoside	Phenolic acids	--	861750	1.16533e+06	1570000	773667	1490000	1.52667e+06
pmb2804	311.1	171.3	312.23	C18H32O4	[M-H]-	13S-Hydroperoxy-9Z,11E-octadecadienoic acid	Lipids	C04717	291500	113333	279333	42266.7	105433	81633.3
pmn001689	311.22	223.17	312.23	C18H32O4	[M-H]-	9-Hydroxy-12-oxo-15(Z)-octadecenoic acid	Lipids	C21924	115000	25133.3	21100	21866.7	421200	59233.3
Zmjn004133	311.22	293.21	312.23	C18H32O4	[M-H]-	9S-Hydroperoxy-10E,12Z-octadecadienoic acid	Lipids	C14827	119000	40333.3	79500	10526.7	29266.7	26900
Rfmb087	311.22	293.21	312.23	C18H32O4	[M-H]-	9-Hydroxy-13-oxo-10-octadecenoic Acid	Lipids	--	59625	60200	160333	18533.3	96600	40700
Lmbn004685	311.22	223.17	312.23	C18H32O4	[M-H]-	5S,8R-DiHODE; (5S,8R,9Z,12Z)-5,8-Dihydroxyoctadeca-9,12-dienoate	Lipids	C20186	108750	22100	23300	19800	396233	55866.7
Lmbn005287	311.22	249.22	312.23	C18H32O4	[M-H]-	7S,8S-DiHODE; (9Z,12Z)-(7S,8S)-Dihydroxyoctadeca-9,12-dienoic acid	Lipids	C07354	31550	10533.3	33133.3	4436.67	44566.7	50266.7
HJAP057	315.09	282.06	314.078	C17H14O6	[M+H]+	Dihydroxy-dimethoxyflavone	Flavonoids	--	110500	65233.3	7476.67	28900	550333	305000
Lmsp008392	315.09	272.07	314.079	C17H14O6	[M+H]+	4',5-Dihydroxy-3',5'-dimethoxyflavone*	Flavonoids	--	46775	46030	8483.33	78303	90266.7	195333
Hmxp007521	315.09	300.06	314.079	C17H14O6	[M+H]+	3’,4’-Dihydroxy-7,5’-dimethoxyflavone*	Flavonoids	--	48350	29043.3	3147	13450	243333	132333
mws0038	313.07	283	314.079	C17H14O6	[M-H]-	Kumatakenin	Flavonoids	--	110750	85366.7	14863.3	133633	231633	529333
Lmyn002403	313.09	101.02	314.1	C14H18O8	[M-H]-	Mandelic acid-β-glucoside	Phenolic acids	--	89900	65100	45666.7	431000	94933.3	92800
Lmbn005487	313.24	251.24	314.246	C18H34O4	[M-H]-	12,13-DHOME; (9Z)-12,13-Dihydroxyoctadec-9-enoic acid	Lipids	C14829	47100	37033.3	34433.3	31833.3	48166.7	62166.7
pmf0371	315.05	300	316.058	C16H12O7	[M-H]-	Pedalitin	Flavonoids	C10119	18900000	2.39333e+06	305333	2.92667e+07	3.52667e+07	4.23333e+07
Lmmp006082	317.1	167.03	316.094	C17H16O6	[M+H]+	Cajanol	Flavonoids	C10204	23475	2576.67	9	2423	82100	145233
Hmtn001120	315.11	153.06	316.116	C14H20O8	[M-H]-	5-(2-Hydroxyethyl)-2-O-glucosylphenol	Phenolic acids	--	1842500	1530000	161333	5500000	3.43667e+06	2040000
pmb2221	318.3	60.1	317.293	C18H39NO3	[M+H]+	4-Hydroxysphinganine	Lipids	C12144	1637500	402333	1.22333e+06	450667	3.67333e+06	3.22667e+06
pmp001267	320.29	302.29	319.288	C21H37NO	[M+H]+	2-(Dodecylamino)-3-phenyl-1-propanol	Others	--	5362.5	862.667	5486.67	9	11300	10970
pmb0751	321.1	147.3	320.09	C16H16O7	[M+H]+	Trans-5-O-(p-Coumaroyl)shikimate	Phenolic acids	C02947	121000	96866.7	261000	25733.3	357667	453333
pmb3075	319	145.1	320.09	C16H16O7	[M-H]-	3-O-p-Coumaroylshikimic acid	Phenolic acids	--	22150	13566.7	34266.7	9	56500	55633.3
pme3174	324.06	112	323.052	C9H14N3O8P	[M+H]+	Cytidine 5'-monophosphate(Cytidylic acid)	Nucleotides and derivatives	C00055	25825	26500	53866.7	12280	10010	10293.3
pme3188	323.03	211	324.036	C9H13N2O9P	[M-H]-	Uridine 5'-monophosphate	Nucleotides and derivatives	C00105	177750	115667	1.14667e+06	35966.7	108000	77666.7
Lmbp003825	325.09	163.04	324.085	C15H16O8	[M+H]+	Skimmin (7-Hydroxycoumarin-7-O-glucoside)	Lignans and Coumarins	--	11450000	1.50333e+07	2.21667e+06	23600000	658367	2.55333e+06
Hmqp006023	326.27	309.27	324.266	C20H36O3	[M+H]+	Ethyl 9-Hydroxy-10,12-octadecadienoic acid	Lipids	--	51900	13666.7	64566.7	2313.33	52066.7	42200
mws0983	326.31	62.06	325.298	C20H39NO2	[M+H]+	N-Oleoylethanolamine	Alkaloids	C20792	573250	145667	695333	27266.7	550333	448667
Zmhn002301	325.09	163.04	326.1	C15H18O8	[M-H]-	p-Coumaric acid-4-O-glucoside	Phenolic acids	C06739	15250000	1.10333e+07	455333	2.25333e+07	3.04333e+07	2.58667e+07
pmn001419	325.09	163.04	326.1	C15H18O8	[M-H]-	1-O-[(E)-p-Cumaroyl]-D-glucose	Phenolic acids	--	553750	463667	4.39667e+06	1.11367e+06	1570000	1.30467e+06
Zmjp008503	329.1	296.07	328.094	C18H16O6	[M+H]+	Salvigenin	Flavonoids	--	2007500	1591000	216400	1053000	5.69733e+06	6.07667e+06
Lmsp011263	329.1	268.08	328.095	C18H16O6	[M+H]+	6-Hydroxy-5,7,4'-trimethoxyflavone	Flavonoids	C14985	743500	581000	77566.7	421970	2028600	2.14767e+06
Hmsn002272	327.11	165.05	328.116	C15H20O8	[M-H]-	Demethyl coniferin	Phenolic acids	--	703250	2.13667e+06	103567	2690000	260000	374000
pmn001691	327.22	291.2	328.225	C18H32O5	[M-H]-	9,12,13-Trihydroxy-10,15-octadecadienoic acid	Lipids	--	42850	88400	170367	14200	54600	44166.7
mws0884	328.05	134.2	329.053	C10H12N5O6P	[M-H]-	Cyclic 3',5'-Adenylic acid	Nucleotides and derivatives	C00575	23025	9	403333	9	9	9
Zmlp005013	331.04	299.02	330.038	C16H10O8	[M+H]+	3,3'-O-Dimethylellagic Acid	Tannins	--	8367.5	6540	12730	20933.3	12320	14000
Lmzp004885	331.08	315.05	330.074	C17H14O7	[M+H]+	Tricin (5,7,4'-Trihydroxy-3',5'-dimethoxyflavone)	Flavonoids	C10193	2525000	1806.33	2643.33	9	5883.33	8436.67
Lmtn002565	329.11	167.03	330.095	C14H18O9	[M-H]-	1-O-Vanilloyl-D-Glucose*	Phenolic acids	C20470	120300	9	9	298333	941000	483667
Zmhn001883	329.09	209.04	330.095	C14H18O9	[M-H]-	Vanillic acid-4-O-glucoside*	Phenolic acids	--	3340000	1.02833e+06	1.99667e+07	3669.67	1357000	1.41067e+06
Lmmn003663	329.09	167.04	330.095	C14H18O9	[M-H]-	5-Glucosyloxy-2-Hydroxybenzoic acid methyl ester	Phenolic acids	--	324000	9	9	435333	1.51333e+06	768000
pmn001517	329.12	167	330.131	C15H22O8	[M-H]-	3,4,5-Trimethoxyphenyl-1-O-Glucoside	Phenolic acids	--	866250	259000	1.81333e+06	398000	1490000	1200000
pmn001694	329.23	229.15	330.241	C18H34O5	[M-H]-	9,10,13-Trihydroxy-11-Octadecenoic Acid	Lipids	C14835	445750	509000	915000	76500	414667	249667
Lmbn003970	329.23	211.14	330.241	C18H34O5	[M-H]-	9,12,13-TriHOME; 9(S),12(S),13(S)-Trihydroxy-10(E)-octadecenoic acid	Lipids	C14833	26800	16566.7	15666.7	8180	11866.7	15000
Lmbn004240	329.23	199.13	330.241	C18H34O5	[M-H]-	9,10-Dihydroxy-12,13-epoxyoctadecanoic acid	Lipids	C14837	11500	5490	9020	4346.67	5856.67	5153.33
pmp001284	331.28	313.27	330.277	C19H38O4	[M+H]+	Monopalmitin	Lipids	--	31800	22166.7	33400	21333.3	15066.7	20533.3
pme3184	332.08	136	331.068	C10H14N5O6P	[M+H]+	2'-Deoxyadenosine-5'-monophosphate	Nucleotides and derivatives	C00360	308000	217333	142667	1.98333e+06	90000	100367
pmb0789	332.13	152.07	331.127	C14H21NO8	[M+H]+	Pyridoxine-5'-O-glucoside	Others	C03996	1472500	857333	140333	9.28667e+06	450667	427000
pmc0066	333.05	137.05	332.052	C10H13N4O7P	[M+H]+	2'-Deoxyinosine-5'-monophosphate	Nucleotides and derivatives	C06196	1452500	609333	1.39333e+06	802333	229667	288000
Lmjp004404	333.06	318.04	332.053	C16H12O8	[M+H]+	Quercetagetin-3-Methyl Ether	Flavonoids	--	41650	33000	3680	118733	71433.3	82166.7
Zmhn001703	331.07	169.02	332.074	C13H16O10	[M-H]-	5-O-Galloyl-D-hamamelose	Tannins	--	307750	558000	167000	910667	116733	92933.3
Lmfn000604	331.07	169.01	332.074	C13H16O10	[M-H]-	6-O-Galloyl-D-glucose*	Tannins	--	251000	525000	159667	817000	93900	84566.7
Hmln000659	331.07	169.01	332.075	C13H16O10	[M-H]-	3-O-Galloyl-D-glucose*	Tannins	--	314000	551000	187667	923000	129233	106333
mws0675	335.06	123	334.057	C11H15N2O8P	[M+H]+	β-Nicotinamide mononucleotide	Nucleotides and derivatives	C00455	105250	68466.7	413333	25933.3	33166.7	28566.7
Lmqn000432	333.06	333.06	334.067	C9H19O11P	[M-H]-	1-(sn-Glycero-3-phospho)-1D-myo-inositol	Others	--	1860000	652000	1.63333e+06	986000	1540000	1.68333e+06
Hmgp002947	335.08	247.06	334.069	C16H14O8	[M+H]+	1,3,6-Trihydroxy-2,5,7-trimethoxyxanthone	Others	--	45350	12326.7	225333	9	9	9
Hmln002806	335.08	179.03	336.085	C16H16O8	[M-H]-	5-O-Caffeoylshikimic acid	Phenolic acids	C10434	1715000	6.52333e+06	592333	2.36333e+06	1.20767e+06	1600000
mws0932	337.24	283.21	336.23	C20H32O4	[M+H]+	15-Hydroperoxyicosatetraenoic acid	Lipids	C05966	18250	9	17133.3	9	9	9
pmn001421	337.09	191.05	338.1	C16H18O8	[M-H]-	3-O-p-Coumaroylquinic acid*	Phenolic acids	--	1780000	188333	15800	2960000	3370000	3.70333e+06
pmb3074	337.09	191.05	338.1	C16H18O8	[M-H]-	5-O-p-Coumaroylquinic acid*	Phenolic acids	C12208	1680000	203000	15193.3	2930000	3.46333e+06	3.43333e+06
pma6460	337.09	163.04	338.1	C16H18O8	[M-H]-	4-O-p-Coumaroylquinic acid*	Phenolic acids	C10441	513250	62800	2966.33	917333	1035000	1.12667e+06
Cmhp005227	339.11	177.05	338.1	C16H18O8	[M+H]+	4,8-Dihydroxy Naphthol-1-O-glucoside	Quinones	--	2372500	9	9	9	8.64667e+06	6490000
pme3311	339	97	339.996	C6H14O12P2	[M-H]-	D-Fructose-1,6-biphosphate	Others	C00354	28525	32400	124100	17600	14836.3	22300
Zmyn000083	338.99	78.96	339.996	C6H14O12P2	[M-H]-	D-Glucose 1,6-bisphosphate	Others	C01231	25425	12893.3	64800	4486.33	29866.7	32266.7
mws1015	339.07	177	340.079	C15H16O9	[M-H]-	Esculin (6,7-DihydroxyCoumarin-6-glucoside)	Lignans and Coumarins	C09264	6410000	2.17333e+06	38566.7	2.55667e+07	3930000	4.05667e+06
pmn001420	341.09	179.04	342.095	C15H18O9	[M-H]-	1-O-[(E)-Caffeoyl]-D-glucose	Phenolic acids	--	2210000	2740000	1.24667e+07	1.31933e+06	3.47667e+06	2750000
mws1333	341.11	113	342.116	C12H22O11	[M-H]-	Melibiose	Others	C05402	3415000	4.42667e+06	5.67667e+06	1.59333e+06	2.34333e+06	2.81667e+06
pme0519	341.11	119.03	342.116	C12H22O11	[M-H]-	D-Sucrose	Others	C00089	8835000	8.96667e+06	13010000	1.53333e+06	5.55333e+06	7140000
mws1080	341.11	179	342.116	C12H22O11	[M-H]-	Galactinol	Others	C01235	14550000	1.68333e+07	22100000	9270000	8.86667e+06	9.26333e+06
Lmsn000381	341.11	89.02	342.116	C12H22O11	[M-H]-	D-Maltose	Others	C01971	9965000	1.39333e+07	11340000	4.04333e+06	4.70333e+06	5930000
mws5038	341.11	89.02	342.116	C12H22O11	[M-H]-	Isomaltulose	Others	C01742	11442500	14700000	1.53667e+07	4.09333e+06	6.46333e+06	5.78333e+06
mws0264	341.11	119	342.116	C12H22O11	[M-H]-	D-Trehalose	Others	C01083	7815000	7.99333e+06	1.17333e+07	4740000	5.38333e+06	6.06667e+06
MA10039641	341.11	89.02	342.116	C12H22O11	[M-H]-	Lactobiose	Others	C00243	10700000	12750000	1.31667e+07	3970000	6.13333e+06	6110000
mws0906	341.12	179	342.131	C16H22O8	[M-H]-	Coniferin	Phenolic acids	C00761	8110000	629333	9.20333e+06	1.04067e+06	2.12333e+07	25100000
pmb2211	343.3	240.7	342.288	C19H38N2O3	[M+H]+	Cocamidopropyl betaine	Alkaloids	--	76975	348667	148833	19566.7	30800	34466.7
Zmlp007578	345.06	313.03	344.053	C17H12O8	[M+H]+	3,3',4-O-Trimethylellagic acid	Tannins	C10836	8357.5	8403	1306.33	7913	10026.7	20366.7
Zmhp004065	345.1	330.07	344.089	C18H16O7	[M+H]+	7,8-Dihydroxy-5,6,4'-trimethoxyflavone*	Flavonoids	--	1607500	1.71633e+06	311167	2138200	2.85867e+06	5460000
mws1474	345.1	284	344.09	C18H16O7	[M+H]+	5,7-Dihydroxy-3',4',5'-trimethoxyflavone*	Flavonoids	C19807	3440000	3807000	672000	4.71637e+06	6.03667e+06	1.19867e+07
Lmjn005592	343.08	313.04	344.09	C18H16O7	[M-H]-	Cirsilineol (4',5-Dihydroxy-3',6,7-trimethoxyflavone)	Flavonoids	C10032	1162500	1096000	203600	1135600	2.16033e+06	4750000
Lmmn000774	343.1	181.05	344.111	C15H20O9	[M-H]-	Dihydrocaffeoylglucose	Phenolic acids	--	44800	9	9	184667	45100	36033.3
Zmln000899	343.11	181.05	344.111	C15H20O9	[M-H]-	Syringaldehyde-4-O-glucoside	Phenolic acids	--	338500	23800	351667	38600	50666.7	66300
mws0609	344.04	150	345.047	C10H12N5O7P	[M-H]-	Guanosine 3',5'-cyclic monophosphate	Nucleotides and derivatives	C00942	125500	168000	285333	116900	267333	156667
mws0874	346.06	210.9	347.063	C10H14N5O7P	[M-H]-	3'-Adenylic Acid	Nucleotides and derivatives	C01367	12025	19500	56200	5623.33	13623.3	8063.33
pmb0981	348.07	136	347.063	C10H14N5O7P	[M+H]+	Adenosine 5'-monophosphate	Nucleotides and derivatives	C00020	2740000	2050000	9.92667e+06	1.54333e+06	2670000	1.99667e+06
pmb1562	351.25	146.9	350.246	C21H34O4	[M+H]+	1-Stearidonoyl-Glycerol	Lipids	--	20225	9	9	5539.33	33000	30233.3
pmp001220	353.1	335.1	352.095	C20H16O6	[M+H]+	Bavacumestan A	Lignans and Coumarins	--	20125	4309.67	10472.7	49566.7	9	9
Lmhp011562	353.27	261.22	352.261	C21H36O4	[M+H]+	1-α-Linolenoyl-glycerol	Lipids	--	560000	217333	688000	196000	1.27333e+06	1.33667e+06
Lmhp011388	353.27	261.22	352.261	C21H36O4	[M+H]+	2-α-Linolenoyl-glycerol	Lipids	--	1150000	252667	385333	359333	3.32333e+06	3.18333e+06
mws2108	353.09	191.05	354.095	C16H18O9	[M-H]-	Cryptochlorogenic acid (4-O-Caffeoylquinic acid)*	Phenolic acids	--	6177500	5.61333e+06	214667	1.22667e+07	9.03333e+06	1.13333e+07
mws0178	353.09	191.01	354.095	C16H18O9	[M-H]-	Chlorogenic acid (3-O-Caffeoylquinic acid)*	Phenolic acids	C00852	5060000	5010000	219333	1.17933e+07	8.90667e+06	9980000
pmd0209	355.12	135.36	354.11	C20H18O6	[M+H]+	Sesamin	Lignans and Coumarins	C10882	1845000	199667	1.95667e+06	5039.33	3706	6372.67
Hmpp003343	355.15	137.05	354.147	C21H22O5	[M+H]+	1,7-Bis(4-Hydroxy-3-Methoxyphenyl)Hepta-4,6-Dien-3-One	Phenolic acids	--	47150	6930	359.333	19233.3	9	9
Lmhp012042	355.28	263.24	354.277	C21H38O4	[M+H]+	2-Linoleoylglycerol	Lipids	--	646250	125933	673000	22433.3	357667	314667
Lmhp112042	355.28	263.24	354.277	C21H38O4	[M+H]+	1-Linoleoylglycerol	Lipids	--	575250	112967	954333	15366.7	110400	97933.3
Zmhn002422	355.1	193.05	356.11	C16H20O9	[M-H]-	1-O-Feruloyl-D-Glucose	Phenolic acids	C17759	4397500	661333	9	3.28667e+06	1.47667e+07	1.46667e+07
Hmmn002544	355.1	193.05	356.111	C16H20O9	[M-H]-	Ferulic acid-4-O-glucoside	Phenolic acids	--	89600	39400	9	68233.3	318000	91500
pmb0296	357.3	265.4	356.293	C21H40O4	[M+H]+	1-Oleoyl-Sn-Glycerol	Lipids	--	302000	1302000	296667	47266.7	350000	299333
Zmhn003082	357.08	173.04	358.09	C15H18O10	[M-H]-	5-O-Galloyl-methyl quinine ester	Phenolic acids	--	10675	12836.3	13433.3	9	224133	54633.3
Lmsp010393	359.11	298.09	358.105	C19H18O7	[M+H]+	Eupatorin-5-methylether (3'-hydroxy-5,6,7,4'-tetramethoxyflavone)	Flavonoids	--	2805000	2.14233e+06	362833	2.90767e+06	6961700	7340000
pmp000008	359.11	344.08	358.105	C19H18O7	[M+H]+	5-Hydroxy-6,7,3',4'-tetramethoxyflavone	Flavonoids	--	3917500	3.02333e+06	522333	4.02693e+06	9.50133e+06	1.00267e+07
mws1526	359.13	197	358.126	C16H22O9	[M+H]+	Sweroside	Terpenoids	C17071	858000	261333	105933	4.08333e+06	335333	306333
Hmlp003129	359.15	137.06	358.142	C20H22O6	[M+H]+	Matairesinol	Lignans and Coumarins	C10682	415750	12210	142000	5330	9	9
mws0097	357.13	151	358.142	C20H22O6	[M-H]-	Pinoresinol*	Lignans and Coumarins	C05366	4920000	94866.7	108333	14800	18366.7	16700
Lmdn004267	357.13	151.04	358.142	C20H22O6	[M-H]-	Epipinoresinol*	Lignans and Coumarins	--	5445000	104700	129167	16666.7	19400	18766.7
pmb3107	359.1	182.1	360.106	C15H20O10	[M-H]-	Glucosyringic Acid	Phenolic acids	--	1889250	3.47333e+06	5490000	1640000	1.81333e+06	2.12667e+06
pmb0998	364.07	152.1	363.058	C10H14N5O8P	[M+H]+	Guanosine 5'-monophosphate	Nucleotides and derivatives	C00144	256750	128667	757000	50333.3	198667	189000
mws5040	365.11	203.05	364.078	C12H21O11Na	[M+H]+	Turanose	Others	C19636	866500	1.13333e+06	1660000	181000	369333	398000
pmb0964	366.2	204.1	365.17	C16H23N5O5	[M+H]+	Isopentenyladenine-7-N-glucoside	Nucleotides and derivatives	--	89150	106667	135000	32466.7	31666.7	36166.7
Lmgp003270	369.16	177.06	368.074	C16H16O10	[M+H]+	Scopoletin-7-O-glucuronide	Lignans and Coumarins	--	6410000	4.23333e+06	1.14667e+06	3.47333e+06	1.43767e+07	17000000
mws0179	367.1	190.9	368.111	C17H20O9	[M-H]-	Chlorogenic acid methyl ester	Phenolic acids	--	8525000	4480000	1.73667e+06	5.56667e+06	2.13333e+07	2.46333e+07
pma3724	369.1	177.1	368.111	C17H20O9	[M+H]+	1-O-Feruloylquinic acid*	Phenolic acids	--	8342500	5.77667e+06	1.47333e+06	5.22667e+06	1.96667e+07	21700000
Lmgn003073	735.22	367.11	368.111	C17H20O9	[2M-H]-	5-O-Feruloylquinic acid*	Phenolic acids	--	127750	26033.3	4336.67	52533.3	994667	1.21867e+06
Hmzp007128	371.12	149.03	370.105	C20H18O7	[M+H]+	Sesaminol	Lignans and Coumarins	--	4802500	1682000	348333	15400000	46640	126133
Lmbp002309	371.1	209.05	370.126	C17H22O9	[M+H]+	Sinapaldehyde-4-O-Glucoside	Phenolic acids	--	134000	202333	115000	104300	173000	159000
pmn001501	369.13	204	370.142	C21H22O6	[M-H]-	Fargesin	Lignans and Coumarins	C16957	64825	9	89833.3	9	9	9
Hmgn002833	371.11	297.11	372.12	C20H20O7	[M-H]-	4-Ketopinoresinol	Others	--	49925	51233.3	4633.33	63866.7	48533.3	55466.7
Hmzn006432	371.11	138.08	372.12	C20H20O7	[M-H]-	Sesamolinol	Lignans and Coumarins	C10883	52350	2026.67	95366.7	3130	9	9
pmb0108	375.2	137.1	374.1	C19H18O8	[M+H]+	Feruloyl syringic acid	Phenolic acids	--	28075	32966.7	33666.7	55633.3	24800	24933.3
pmp000695	375.13	177.05	374.121	C16H22O10	[M+H]+	Swertiamarin	Terpenoids	C09800	658250	103200	32336.3	460667	1570000	1.55667e+06
mws0232	377.15	243	376.138	C17H20N4O6	[M+H]+	Riboflavin (Vitamin B2)	Others	C00255	7192.5	12853.3	22520	17600	5533.33	6453.33
pme3337	384.12	252	383.108	C14H17N5O8	[M+H]+	Succinyladenosine	Nucleotides and derivatives	--	1357500	1.99333e+06	2.51667e+06	1.10033e+06	1230000	1.12833e+06
pme1286	385.13	250	384.122	C14H20N6O5S	[M+H]+	S-(5'-Adenosy)-L-homocysteine	Amino acids and derivatives	C00021	50875	11436.3	240667	9	96366.7	55700
pmb2940	385.11	205	386.121	C17H22O10	[M-H]-	1-O-Glucosyl sinapate*	Phenolic acids	--	17300000	2.82667e+06	6.20667e+07	17300	95866.7	136433
Hmbp002333	387.13	147.04	386.121	C17H22O10	[M+H]+	10-Dehydrogeniposide	Others	--	702250	1217000	1.90667e+06	483000	894000	963667
Zmhn002227	385.11	223.06	386.121	C17H22O10	[M-H]-	4-O-Glucosyl-sinapate*	Phenolic acids	C02919	2825000	1770000	1.33667e+07	1650000	1.75733e+06	2710000
HJN003	385.11	223.06	386.122	C17H22O10	[M-H]-	1-O-Sinapoyl-D-glucose	Phenolic acids	C01175	3150000	1800000	1.26667e+07	1650000	1957000	2760000
pmn001423	385.19	223.13	386.194	C19H30O8	[M-H]-	Roseoside	Others	--	8685000	4.32333e+06	20900000	9.80667e+06	8.51333e+06	8.93333e+06
Lmqp003013	387.2	149.1	386.194	C19H30O8	[M+H]+	Citroside A	Terpenoids	--	25075	59733.3	18900	80466.7	20333.3	19410
mws1565	389.14	209.08	388.137	C17H24O10	[M+H]+	Geniposide	Terpenoids	C09781	286500	642667	94266.7	1.06867e+06	215000	279667
Lmzn001582	387.17	207.1	388.174	C18H28O9	[M-H]-	5'-Glucosyloxyjasmanic acid	Phenolic acids	--	2197500	582333	1.44667e+06	970667	2435000	935000
Lmwp011196	391.28	149.02	390.277	C24H38O4	[M+H]+	Bis(2-ethylhexyl)phthalate	Phenolic acids	C03690	515500	5.62667e+06	2.55667e+06	2.66333e+06	2.05333e+06	2.64333e+06
Lmmp010562	391.28	149.02	390.277	C24H38O4	[M+H]+	Diisooctyl Phthalate	Phenolic acids	C14577	533500	5.70667e+06	2550000	2590000	2170000	2.63333e+06
pmb0489	397.2	147.04	396.19	C19H28N2O7	[M+H]+	N-Glucosyl-p-coumaroylputrescine	Alkaloids	--	119250	286067	9	60133.3	345667	310467
pme2735	399.2	250	398.137	C15H22N6O5S	[M+H]+	S-Adenosyl-L-methionine	Amino acids and derivatives	C00019	96525	31000	918333	9	476333	167333
pmc0281	400.15	136.11	399.139	C15H21N5O8	[M+H]+	Ribosyladenosine	Nucleotides and derivatives	--	262750	130000	161000	1.15067e+06	179000	236000
Hmln003529	401.15	269.11	402.152	C18H26O10	[M-H]-	Benzyl β-primeveroside	Others	--	387500	311000	14700	348667	2.78333e+06	2430000
Cmjn004337	401.14	269.1	402.153	C18H26O10	[M-H]-	Benzyl-(2''-O-xylosyl)glucoside	Phenolic acids	--	375750	306333	17033.3	315000	2.66333e+06	2.05333e+06
pmf0248	403.36	373.1	402.35	C27H46O2	[M+H]+	Delta-Tocopherol	Others	C14151	5130	5710	6003.33	4466.67	6070	5490
pme3007	402.99	159	404.002	C9H14N2O12P2	[M-H]-	Uridine 5'-diphosphate	Nucleotides and derivatives	C00015	76975	14466.7	248000	16600	53733.3	48733.3
pmn001738	403.12	223.1	404.132	C17H24O11	[M-H]-	Oleoside 11-methyl ester	Phenolic acids	--	275000	22066.7	77600	3.14667e+06	3739.33	5306
pmn001399	405.12	243.1	406.126	C20H22O9	[M-H]-	2,4,6,4'-Tetrahydroxy-stilbene-2-O-glucoside	Others	--	170000	17533.3	323667	9	929333	705000
pmp001055	407.15	191.07	406.148	C17H26O11	[M+H]+	Shanzhiside methyl ester	Terpenoids	--	141250	93933.3	59666.7	521000	77333.3	140300
pmb0500	411.19	177.05	410.184	C23H26N2O5	[M+H]+	N-p-Coumaroyl-N'-feruloylputrescine	Alkaloids	--	126000	9	9	9	523000	519667
mws1366	415.32	415.32	416.329	C27H44O3	[M-H]-	Tigogenin	Steroids	C08914	43900	6990	51833.3	9	31766.7	20166.7
Lmbp003668	419.1	287.05	418.09	C20H18O10	[M+H]+	Kaempferol-3-O-arabinoside	Flavonoids	--	76450	39543	9	450243	48166.7	46366.7
Hmcn002743	417.15	181.04	418.162	C22H26O8	[M-H]-	Lirioresinol A	Lignans and Coumarins	--	79400	208667	35500	72233.3	96466.7	108967
pmn001663	417.16	402.1	418.163	C22H26O8	[M-H]-	Syringaresinol	Lignans and Coumarins	C10889	13450	36200	6460	11800	17233.3	18000
mws2523	421.08	241.1	422.083	C12H23O14P	[M-H]-	Trehalose 6-phosphate	Others	C00689	134250	63333.3	277667	32433.3	167000	176333
Hmcp005589	425.38	203.17	424.37	C30H48O	[M+H]+	β-Amyrenone	Terpenoids	--	10705	11300	899.333	31433.3	3006.67	599.333
Lmhp008337	426.26	285.24	425.254	C19H40NO7P	[M+H]+	LysoPE 14:0(2n isomer)*	Lipids	--	2872.5	905.333	2563.33	311.333	2626.67	1983.33
pmb0864	426.26	285.24	425.254	C19H40NO7P	[M+H]+	LysoPE 14:0*	Lipids	--	8745	3020	13633.3	1209.33	6976.67	6753.33
pme2117	426	159	427.029	C10H15N5O10P2	[M-H]-	Adenosine 5'-diphosphate	Nucleotides and derivatives	C00008	125500	55366.7	441667	31000	67766.7	81600
Lmhn002574	431.06	137.03	432.069	C20H16O11	[M-H]-	Caffeoyl(p-Hydroxybenzoyl)tartaric acid	Phenolic acids	--	79750	74633.3	22966.7	39466.7	234000	138333
HJN089	431.1	268.04	432.105	C21H20O10	[M-H]-	Sophoricoside	Flavonoids	--	96825	9	9	20933.3	242000	245333
Lmgp004731	433.11	271.06	432.106	C21H20O10	[M+H]+	Genistein-7-O-galactoside	Flavonoids	--	2060000	47233.3	15666.7	434000	5320000	5450000
Lmlp005572	433.11	271.06	432.106	C21H20O10	[M+H]+	Galangin-7-O-glucoside	Flavonoids	--	1917500	40233.3	8990	381333	4930000	4.96667e+06
mws0072	433.11	271.01	432.106	C21H20O10	[M+H]+	Apigenin-5-O-glucoside	Flavonoids	--	51675	58133.3	12443.3	8436.33	117133	136000
pmp000413	433.11	283.06	432.106	C21H20O10	[M+H]+	Genistein-8-C-glucoside	Flavonoids	C10420	316500	62000	3013	231000	1129000	811333
Lmtn002324	431.15	269.1	432.163	C19H28O11	[M-H]-	Benzyl-(2''-O-glucosyl)glucoside	Phenolic acids	C17564	24500	9650	1839.33	15560	46100	41700
mws2186	435.09	303	434.085	C20H18O11	[M+H]+	Avicularin(Quercetin-3-O-α-L-arabinofuranoside)	Flavonoids	--	70900	4106	9	84156.7	184000	121333
Lmlp006175	435.13	273.09	434.121	C21H22O10	[M+H]+	Isosalipurposide (Phlorizin Chalcone)	Flavonoids	C16406	234000	9	9	93266.7	639000	834667
mws1179	433.11	271	434.121	C21H22O10	[M-H]-	Naringenin-7-O-glucoside (Prunin)	Flavonoids	C09099	288250	15300	3670	80400	779333	976000
pme1611	433.11	313	434.121	C21H22O10	[M-H]-	Isohemiphloin	Flavonoids	--	123000	124667	9	93600	203333	217000
mws2118	435.13	166.7	436.137	C21H24O10	[M-H]-	Phloretin-2'-O-glucoside (Phlorizin)	Flavonoids	C01604	30300	11433.3	11366.7	34833.3	67333.3	51866.7
Lmhp009187	440.28	299.26	439.27	C20H42NO7P	[M+H]+	LysoPE 15:0	Lipids	--	16125	21966.7	50633.3	2210	27766.7	15900
pmb0862	440.28	184.07	439.27	C20H42NO7P	[M+H]+	LysoPC 12:0	Lipids	--	3595	2173.33	2100	9	6740	13720
pmp001226	445.21	252.1	444.205	C27H28N2O4	[M+H]+	Patriscabratine	Alkaloids	--	17900	5173.33	5414.67	9	370.667	1406.67
pme1014	445.3	341.3	444.303	C31H40O2	[M+H]+	Menatetrenone (Vitamin K2)	Others	--	5625000	2.74667e+06	2730000	2910000	2950000	3160000
pmn001697	445.08	269.05	446.085	C21H18O11	[M-H]-	Apigenin-7-O-glucuronide	Flavonoids	--	1117500	13143.3	9	315667	2.74333e+06	2870000
mws0052	447.09	271.07	446.085	C21H18O11	[M+H]+	Baicalin	Flavonoids	C10025	1520000	19666.7	3266.33	314667	2750000	2.98667e+06
Zmhn002909	445.11	323.08	446.122	C22H22O10	[M-H]-	6-O-Glucosyl-caffeoylbenzoic acid	Phenolic acids	--	46725	9	9	18010	114467	125333
mws1608	447.09	357.1	448.101	C21H20O11	[M-H]-	Luteolin-6-C-glucoside (Isoorientin)	Flavonoids	C01821	21400	11416.7	6616.67	46700	20733.3	15796.7
Xmyp005654	449.11	287.06	448.101	C21H20O11	[M+H]+	Kaempferol-4'-O-glucoside	Flavonoids	--	1880000	99366.7	25500	263000	6380000	2720000
Hmpp003270	449.11	287.05	448.101	C21H20O11	[M+H]+	Luteolin-4'-O-glucoside*	Flavonoids	--	2262500	227667	9	812667	2.78333e+06	4.08667e+06
pme2459	449.11	287.2	448.101	C21H20O11	[M+H]+	Luteolin-7-O-glucoside (Cynaroside)	Flavonoids	C03951	1109750	227333	57600	1274000	2750000	2880000
Lmlp003531	449.11	287.06	448.101	C21H20O11	[M+H]+	Luteolin-3'-O-glucoside*	Flavonoids	--	2192500	239000	10036.3	828667	2.80333e+06	4.33333e+06
Lmtn002796	449.1	287.05	450.116	C21H22O11	[M-H]-	Aromadendrin-7-O-glucoside	Flavonoids	--	206250	13269.7	22433.3	53333.3	799667	407667
Lmhp009034	452.28	311.26	451.27	C21H42NO7P	[M+H]+	LysoPE 16:1	Lipids	--	28300	5790	24666.7	3620	131000	109267
Lmhp008763	452.28	311.26	451.27	C21H42NO7P	[M+H]+	LysoPE 16:1(2n isomer)	Lipids	--	96975	33500	56366.7	20933.3	353667	243667
pmp000308	453.18	291.13	452.168	C22H28O10	[M+H]+	4'-O-Glucosyl-5-O-methylvisamminol	Others	--	34100	56900	89800	71200	4346.33	13603
pmb0876	454.29	313.27	453.286	C21H44NO7P	[M+H]+	LysoPE 16:0	Lipids	--	5630000	2.38333e+06	1.06767e+07	565333	4.67333e+06	3.33333e+06
pmd0160	454.29	313.27	453.286	C21H44NO7P	[M+H]+	LysoPE 16:0(2n isomer)	Lipids	--	999500	191667	1.74333e+06	33333.3	478333	265333
pmn001700	455.35	455.35	456.36	C30H48O3	[M-H]-	24,30-Dihydroxy-12(13)-enolupinol	Terpenoids	--	24425	9	99500	9	2986.67	629.333
HJN110	455.36	455.36	456.36	C30H48O3	[M-H]-	Betulinic acid	Terpenoids	C08619	96450	172667	12980	143667	45633.3	42366.7
Lmmn009170	455.35	455.35	456.36	C30H48O3	[M-H]-	Mangiferolic acid	Terpenoids	--	52875	91766.7	6793.33	59366.7	24566.7	21700
pmb0464	458.1	116.3	457.143	C16H27NO14	[M+H]+	L-Aspartic acid-O-diglucoside	Amino acids and derivatives	--	3295000	200000	1.95333e+06	15500	4.16667e+06	3.54667e+06
Lmhn002683	457.08	163.04	458.085	C22H18O11	[M-H]-	p-Coumaroylcaffeoyltartaric acid	Phenolic acids	--	7285000	9.87333e+06	1.58667e+06	23400000	1465000	1750000
pmb2654	460.1	117.9	461.153	C19H27NO12	[M-H]-	Anthranilate-1-O-Sophoroside	Phenolic acids	--	1610000	1640000	3.85667e+06	112600	653333	650333
Lmzn001894	461.07	285.04	462.08	C21H18O12	[M-H]-	Kaempferol-3-O-glucuronide	Flavonoids	--	844750	21233.3	5153	583667	2.21333e+06	2.15333e+06
pmp000012	463.09	287.05	462.08	C21H18O12	[M+H]+	Scutellarein-7-O-glucuronide (Scutellarin)	Flavonoids	--	748500	33800	9580	218333	1.85333e+06	2.09333e+06
mws4167	463.09	287.06	462.08	C21H18O12	[M+H]+	Luteolin-7-O-glucuronide	Flavonoids	C03515	695000	34000	10326.7	230667	1.70667e+06	1910000
Hmzp004605	463.13	301.08	462.116	C22H22O11	[M+H]+	ladanetin-6-O-β-D glucosid	Flavonoids	--	14500000	4.63667e+06	163000	1.02333e+07	2.97333e+07	2.98333e+07
Lmjp003655	463.12	301.08	462.116	C22H22O11	[M+H]+	6-C-MethylKaempferol-3-glucoside	Flavonoids	--	13425000	4.47333e+06	153667	1.02167e+07	24700000	26300000
pmp000579	463.12	301.07	462.116	C22H22O11	[M+H]+	Diosmetin-7-O-galactoside	Flavonoids	--	15400000	4670000	169000	10370000	29200000	3.13667e+07
Hmgp002189	463.13	301.07	462.118	C22H22O11	[M+H]+	Hispidulin-7-O-Glucoside	Flavonoids	C17762	14300000	4.79333e+06	163333	10440000	26600000	28500000
Hmgn001278	461.17	315.1	462.174	C20H30O12	[M-H]-	Verbasoside	Phenolic acids	--	766250	918667	62200	3.75667e+06	62733.3	198667
pmp001309	465.1	303.1	464.095	C21H20O12	[M+H]+	6-Hydroxykaempferol-7-O-glucoside	Flavonoids	--	170250	35400	6706.33	331000	371000	322000
mws0091	463.09	300.03	464.095	C21H20O12	[M-H]-	Quercetin-3-O-glucoside (Isoquercitrin)*	Flavonoids	C05623	3565000	118133	19666.7	369667	7.85333e+06	1.00433e+07
mws0061	463.09	300	464.095	C21H20O12	[M-H]-	Quercetin-3-O-galactoside (Hyperin)*	Flavonoids	C10073	277500	61700	8060	410667	190400	178333
Lmhp009769	466.29	325.27	465.286	C22H44NO7P	[M+H]+	LysoPE 17:1	Lipids	--	10997.5	11733.3	29833.3	1343	17300	12700
Lmhp009464	466.29	325.27	465.286	C22H44NO7P	[M+H]+	LysoPE 17:1(2n isomer)	Lipids	--	12325	10243.3	16786.7	9	44000	25700
pmd0130	468.31	184.07	467.301	C22H46NO7P	[M+H]+	LysoPC 14:0	Lipids	--	21325	4490	8666.67	6990	52100	37600
pmp000441	471.35	453.34	470.34	C30H46O4	[M+H]+	11-Keto-ursolic acid	Terpenoids	--	35075	98966.7	9	101433	9	13593.3
pmn001704	469.33	423.33	470.34	C30H46O4	[M-H]-	2,3-Dihydroxy 5(6),12(13)diene ursolic acid	Terpenoids	--	7227.5	24633.3	9	21500	2630	1463
Hmjn008136	469.33	469.33	470.34	C30H46O4	[M-H]-	Camaldulenic acid	Terpenoids	--	527250	752000	85966.7	1600000	119933	148333
Lmhn003689	471.09	277.04	472.101	C23H20O11	[M-H]-	p-Coumaroylferuloyltartaric acid	Phenolic acids	--	10980	3593.33	5650	9	41733.3	40000
pmn001706	471.35	471.35	472.355	C30H48O4	[M-H]-	2-Hydroxyoleanolic acid	Terpenoids	--	2067500	5180000	393333	2170000	613667	772333
mws1610	471.35	471.35	472.355	C30H48O4	[M-H]-	Maslinic acid	Terpenoids	C16939	12625000	2.76333e+07	2.44667e+06	13400000	4380000	5.37667e+06
Lmzn006169	471.35	471.35	472.355	C30H48O4	[M-H]-	Pomolic acid	Terpenoids	--	9097500	1.24167e+07	976000	2.34667e+07	1.58333e+06	2.07667e+06
pmb1912	474.17	327	473.166	C20H23N7O7	[M+H]+	10-Formyltetrahydrofuran	Alkaloids	C00234	1855000	3.11667e+06	4.28333e+06	1.01533e+06	1.25333e+06	1.50667e+06
Lmhp008233	474.26	333.24	473.254	C23H40NO7P	[M+H]+	LysoPE 18:4	Lipids	--	55750	3720	13966.7	9	364667	182333
Lmhp008589	476.28	335.26	475.27	C23H42NO7P	[M+H]+	LysoPE 18:3(2n isomer)	Lipids	--	5100000	1.75667e+06	1078000	1045000	2.10667e+07	17500000
Lmhp008801	476.28	335.26	475.27	C23H42NO7P	[M+H]+	LysoPE 18:3	Lipids	--	642000	348333	658000	162000	1.82667e+06	1.45667e+06
pmp000583	477.1	301.07	476.095	C22H20O12	[M+H]+	Diosmetin-7-O-glucuronide	Flavonoids	--	2277500	675333	44833.3	6.21667e+06	3.61667e+06	3710000
pmp000172	477.14	315.08	476.132	C23H24O11	[M+H]+	5,2'-Dihydroxy-7,8-dimethoxyflavone glycosides	Flavonoids	--	86675	38700	4409.67	158800	264333	168733
pmb0874	478.29	337.27	477.286	C23H44NO7P	[M+H]+	LysoPE 18:2(2n isomer)	Lipids	--	8242500	2720000	1.09967e+07	866000	2.24333e+07	16500000
pmb0881	478.29	337.27	477.286	C23H44NO7P	[M+H]+	LysoPE 18:2	Lipids	--	2880000	646000	5290000	119167	1.96667e+06	1630000
Hmzp003994	479.12	317.08	478.111	C22H22O12	[M+H]+	Pedaliin	Flavonoids	--	7755000	4.85333e+06	359333	1.53333e+07	7510000	8.38667e+06
Lmjp003295	479.12	317.07	478.111	C22H22O12	[M+H]+	6-Methoxykaempferol-3-O-glucoside	Flavonoids	--	11950000	6.14667e+06	381333	2.94667e+07	9830000	10500000
Hmcp002207	479.12	317.06	478.111	C22H22O12	[M+H]+	Isorhamnetin-7-O-glucoside (Brassicin)	Flavonoids	--	644500	201667	9	3.48333e+06	421333	410000
mws0289	480.31	339.29	479.301	C23H46NO7P	[M+H]+	LysoPE 18:1	Lipids	--	2435000	419333	3.73667e+06	22333.3	898000	587000
pmb0856	480.31	339.29	479.301	C23H46NO7P	[M+H]+	LysoPE 18:1(2n isomer)	Lipids	--	2277500	1266000	4.20333e+06	96900	4.83333e+06	3.26667e+06
pmb2260	480.31	184.07	479.301	C23H46NO7P	[M+H]+	LysoPC 15:1	Lipids	--	19325	25233.3	11680	17900	65733.3	40533.3
pmb0883	482.32	341.31	481.317	C23H48NO7P	[M+H]+	LysoPE 18:0	Lipids	--	17525	1144.33	23233.3	386.333	2076.67	1356.33
pmb2319	482.32	184.07	481.317	C23H48NO7P	[M+H]+	LysoPC 15:0	Lipids	--	37875	13500	27566.7	6470	188000	129000
Lmhp009129	482.32	184.07	481.317	C23H48NO7P	[M+H]+	LysoPC 15:0(2n isomer)	Lipids	--	28400	9	9	9	104533	71100
pmb0880	482.32	341.31	481.317	C23H48NO7P	[M+H]+	LysoPE 18:0(2n isomer)	Lipids	--	11357.5	7140	25000	9	26600	18366.7
pmb3072	481.14	319.3	482.142	C22H26O12	[M-H]-	3-O-p-Coumaroylshikimic acid-O-glucoside*	Phenolic acids	--	153250	129000	9	214000	157000	139333
pmb3066	481.14	319.2	482.142	C22H26O12	[M-H]-	5-O-p-Coumaroylshikimic acid O-glucoside*	Phenolic acids	--	851250	923000	729667	276333	1.04667e+06	992000
pmp000268	487.34	405.31	486.335	C30H46O5	[M+H]+	Rosamultic acid	Terpenoids	--	18150	33800	6876.67	23733.3	5783	19406.7
Lmsn011830	485.33	485.33	486.335	C30H46O5	[M-H]-	2α,19α-Dihydroxy-3-oxours-12-en-28-oic acid	Terpenoids	--	616750	1.59333e+06	260033	940667	403003	806667
pmn001707	485.33	485.33	486.335	C30H46O5	[M-H]-	Quillaic acid	Phenolic acids	C08972	947250	2.29667e+06	377900	936333	306667	346000
Lmmn000214	487.17	341.11	488.174	C18H32O15	[M-H]-	Solatriose	Others	--	735000	579667	853333	4963	648333	771333
pmn001708	487.34	425.34	488.35	C30H48O5	[M-H]-	Asiatic acid	Terpenoids	C08617	23425	32566.7	28163.3	38066.7	23566.7	16300
pmp000269	489.36	407.33	488.35	C30H48O5	[M+H]+	Arjunic Acid	Terpenoids	--	211500	419667	57566.7	426333	46633.3	74666.7
Hmjn003948	487.35	487.35	488.35	C30H48O5	[M-H]-	Madasiatic acid	Terpenoids	--	20925000	3.13333e+07	2810000	3.31667e+07	7.69667e+06	8.91333e+06
pmn001426	487.34	469.23	488.35	C30H48O5	[M-H]-	Euscaphic acid	Terpenoids	C17890	15300	39566.7	4090	64233.3	7063.33	7970
Zmpn006881	487.34	469.32	488.35	C30H48O5	[M-H]-	Tormentic acid	Terpenoids	--	134500	203333	53380	448000	61966.7	45166.7
Lmmn003398	489.11	285.04	490.111	C23H22O12	[M-H]-	Kaempferol-3-O-(6''-acetyl)glucoside	Flavonoids	--	1262500	9	9	9	5.11667e+06	5000000
pma1303	492.31	184.07	491.301	C24H46NO7P	[M+H]+	LysoPC 16:2*	Lipids	--	68825	2650	9323.33	11756.7	17266.7	18266.7
pmb0863	492.31	184.07	491.301	C24H46NO7P	[M+H]+	LysoPC 16:2(2n isomer)*	Lipids	--	37125	5090	3903.33	28766.7	68466.7	57800
Lmgp004829	493.13	331.08	492.127	C23H24O12	[M+H]+	5,7,4'-Trihydroxy-6,8-dimethoxyisoflavone-7-O-galactoside	Flavonoids	--	384250	215667	10480	2.50333e+06	419667	404000
pmp001164	493.13	316.1	492.127	C23H24O12	[M+H]+	Iristectorin B	Flavonoids	--	10485000	8070000	342333	31900000	9730000	10360000
pmb3042	491.12	329.1	492.127	C23H24O12	[M-H]-	Tricin-5-O-Glucoside	Flavonoids	--	678250	1.03267e+06	53666.7	3.05667e+06	280933	261333
pmb0736	493.13	331.08	492.127	C23H24O12	[M+H]+	Tricin-7-O-Glucoside	Flavonoids	--	405750	225000	10050	2.62667e+06	390667	361667
Hmgp002238	493.14	331.08	492.128	C23H24O12	[M+H]+	Jaceosidin-7-O-Glucoside	Flavonoids	--	2200000	1.59333e+06	63333.3	7280000	1967000	2.10333e+06
pmp001270	494.32	184.07	493.317	C24H48NO7P	[M+H]+	LysoPC 16:1*	Lipids	--	363750	20633.3	86033.3	64066.7	1.16067e+06	1490000
Lmhp008833	494.32	184.07	493.317	C24H48NO7P	[M+H]+	LysoPC 16:1(2n isomer)*	Lipids	--	1827500	196333	254667	475000	5700000	4.50333e+06
pmb0855	496.34	184.07	495.332	C24H50NO7P	[M+H]+	LysoPC 16:0*	Lipids	--	40475000	1.14267e+07	70200000	1.56333e+07	29900000	27500000
pmd0132	496.34	184.07	495.332	C24H50NO7P	[M+H]+	LysoPC 16:0(2n isomer)*	Lipids	--	7630000	792000	7.63333e+06	853333	1.74667e+07	9900000
pmb3064	499.15	163.2	500.153	C22H28O13	[M-H]-	3-O-p-Coumaroylquinic acid-O-glucoside	Phenolic acids	--	50850	23766.7	1172.67	156867	154667	117333
Lmhn003799	501.1	307.05	502.111	C24H22O12	[M-H]-	Feruloylferuloyltartaric acid	Phenolic acids	--	72200	15916.7	108667	65550	50266.7	86533.3
mad2394	501.1	337.05	502.111	C24H22O12	[M-H]-	Sinapoyl-p-coumaroyltartaric acid	Phenolic acids	--	18900	9	26440	1146	9	9
Lmhp009802	504.31	363.29	503.301	C25H46NO7P	[M+H]+	LysoPE 20:3(2n isomer)*	Lipids	--	29350	5936.67	4900	1770.33	151000	108067
Lmhp010040	504.31	363.29	503.301	C25H46NO7P	[M+H]+	LysoPE 20:3*	Lipids	--	9730	4166.67	4543.33	2156.67	32600	34200
Zmhn003076	503.12	341.09	504.127	C24H24O12	[M-H]-	((2R,3R,5R,6R)-6-(((E)-3-(3,4-dihydroxyphenyl)acryloyl)oxy)-3,4,5-trihydroxytetrahydro-2H-pyran-2-yl)methyl (Z)-3-(3,4-dihydroxyphenyl)acrylate	Phenolic acids	--	52700	68033.3	866333	30166.7	9	9
mws1589	503.16	179	504.169	C18H32O16	[M-H]-	D-Panose	Others	C00713	5365000	1.90667e+07	542667	200333	46433.3	61900
pme0500	503.16	323	504.169	C18H32O16	[M-H]-	D-Melezitose	Others	C08243	450750	469333	251667	278000	39766.7	35666.7
pme2125	503.16	179	504.169	C18H32O16	[M-H]-	Raffinose	Others	C00492	8125000	24600000	1.89667e+06	1020000	92666.7	159333
Hmln003605	503.34	485.33	504.346	C30H48O6	[M-H]-	Myrianthic acid	Terpenoids	--	91475	220000	14310	288333	22366.7	25466.7
Hmln003398	503.34	485.33	504.346	C30H48O6	[M-H]-	2α,3α,19α,23-Tetraydroxyurs-12-en-28-oic acid	Others	--	80725	180000	6330	323000	22900	26633.3
Hmjp003546	505.35	469.33	504.346	C30H48O6	[M+H]+	Madecassic acid	Terpenoids	--	20650	59000	9	62333.3	2349.33	5313.33
pmp001141	506.2	145	505.195	C25H31NO10	[M+H]+	Cimicifugamide	Alkaloids	--	48100	8293.33	10603	8679.67	15000	13826.7
Lmhp010757	506.32	365.31	505.317	C25H48NO7P	[M+H]+	LysoPE 20:2*	Lipids	--	12825	8966.67	10296.7	1086.67	57866.7	41500
Lmhp010514	506.32	365.31	505.317	C25H48NO7P	[M+H]+	LysoPE 20:2(2n isomer)*	Lipids	--	14925	3243.33	2990	935.667	87466.7	72033.3
Lmhp008718	506.32	184.07	505.317	C25H48NO7P	[M+H]+	LysoPC 17:2	Lipids	--	67825	24066.7	13933.3	38566.7	272667	201000
Hmln002199	505.1	300.03	506.107	C23H22O13	[M-H]-	Quercetin-3-O-(6''-acetyl)galactoside	Flavonoids	--	556250	25033.3	1029.33	136000	1566000	1.61333e+06
pmp000013	507.15	345.09	506.142	C24H26O12	[M+H]+	Eupatilin-7-O-glucoside	Flavonoids	--	511000	347267	16733.3	671900	1832000	1.47233e+06
Lmhp009590	508.34	184.07	507.332	C25H50NO7P	[M+H]+	LysoPC 17:1	Lipids	--	209250	107233	148333	63600	866000	622000
Hmcp001636	509.13	347.07	508.121	C23H24O13	[M+H]+	Limocitrin-7-O-glucoside	Flavonoids	--	24000	1236	55466.7	9	9	9
pmb2406	510.36	184.07	509.348	C25H52NO7P	[M+H]+	LysoPC 17:0*	Lipids	--	92850	9	9	6666.67	506000	355333
Lmhp010515	510.36	184.07	509.348	C25H52NO7P	[M+H]+	LysoPC 17:0(2n isomer)*	Lipids	--	139500	12700	9	6900	664000	478000
Lmhp009773	515.32	261.22	514.314	C27H46O9	[M+H]+	1-α-Linolenoyl-glycerol-3-O-glucoside	Lipids	--	16000	49300	12866.7	21133.3	3896.67	2946.67
Lmhp009526	515.32	261.22	514.314	C27H46O9	[M+H]+	2-α-Linolenoyl-glycerol-1-O-glucoside	Lipids	--	43650	115733	13196.7	125800	19300	24700
Hmqp006235	516.3	184.07	515.297	C26H46NO7P	[M+H]+	LysoPC 18:4	Lipids	--	648750	38466.7	96833.3	9	3570000	2030000
pmn001384	515.12	353.09	516.127	C25H24O12	[M-H]-	Isochlorogenic acid C	Phenolic acids	--	110625	116800	1.20233e+06	10206	9	9
mws1584	515.12	191.05	516.127	C25H24O12	[M-H]-	1,3-O-Dicaffeoylquinic Acid (Cynarin)	Phenolic acids	C10445	1867500	818667	49766.7	5.69333e+06	4200000	3280000
pmn001382	515.12	353.09	516.127	C25H24O12	[M-H]-	Isochlorogenic acid A	Phenolic acids	--	17675	53133.3	9	26600	41766.7	36833.3
Li512115	515.12	353.09	516.127	C25H24O12	[M-H]-	Isochlorogenic acid B	Phenolic acids	C10468	111200	131133	1.66667e+06	74400	45469.7	77433.3
Wmzn002116	515.12	353.09	516.127	C25H24O12	[M-H]-	3,5-Dicaffeoylquinic acid	Phenolic acids	--	129750	52833.3	9	409333	293667	242667
Zmhn000785	515.16	341.11	516.169	C19H32O16	[M-H]-	Di-O-Glucosylquinic acid	Phenolic acids	--	261500	163000	1.27333e+06	209000	155333	193333
Lmhp010573	517.34	263.24	516.33	C27H48O9	[M+H]+	1-Linoleoylglycerol-3-O-glucoside	Lipids	--	2815	9940	7153.33	2003	1350	985.333
Lmhp010334	517.34	263.24	516.33	C27H48O9	[M+H]+	2-Linoleoylglycerol-1-O-glucoside	Lipids	--	3310	10586.7	7560	1517	1356.33	1886.67
pmb0865	518.32	184.07	517.317	C26H48NO7P	[M+H]+	LysoPC 18:3(2n isomer)*	Lipids	--	1442500	440333	144867	687333	6.31333e+06	5310000
pmb0854	518.32	184.07	517.317	C26H48NO7P	[M+H]+	LysoPC 18:3*	Lipids	--	251500	81866.7	184667	113300	556000	681333
pmp000585	519.11	433.11	518.106	C24H22O13	[M+H]+	Apigenin-7-O-(6''-malonyl)glucoside	Flavonoids	C10020	30525	2766.67	9	26866.7	105967	78333.3
pmp000194	519.11	271.05	518.106	C24H22O13	[M+H]+	6''-O-Malonylgenistin	Flavonoids	C16192	562750	53366.7	5420	466333	1.76333e+06	1440000
Zmhn003515	517.14	161.02	518.143	C25H26O12	[M-H]-	(2R,3R,5R,6R)-6-((((Z)-3-(3,4-dihydroxyphenyl)acryloyl)oxy)methyl)-3,4,5-trihydroxytetrahydro-2H-pyran-2-yl (E)-3-(4-hydroxy-3-methoxyphenyl)acrylate	Phenolic acids	--	61800	57766.7	9	198433	105633	94500
Hmbn002692	517.16	175.04	518.164	C22H30O14	[M-H]-	6'-O-Feruloyl-D-sucrose	Phenolic acids	--	338500	49033.3	4.80333e+06	9	9	9
pmn001458	517.16	175	518.164	C22H30O14	[M-H]-	Sibiricose A5	Phenolic acids	--	343500	62733.3	4.85667e+06	9	9	9
pmp000531	519.19	357.13	518.179	C26H30O11	[M+H]+	Phellamurin	Flavonoids	C09808	115225	277667	219333	141000	181233	70566.7
pmp001251	520.34	184.07	519.332	C26H50NO7P	[M+H]+	LysoPC 18:2(2n isomer)*	Lipids	--	1955000	428333	1.32667e+06	292667	5590000	4350000
pmp001273	520.34	184.07	519.332	C26H50NO7P	[M+H]+	LysoPC 18:2*	Lipids	--	3647500	424000	3.24333e+06	210000	1.97667e+06	2.04667e+06
pmp000682	538.22	359.14	520.168	C26H32O11	[M+NH4]+	Matairesinol-4'-O-glucoside (Matairesinoside)	Lignans and Coumarins	--	543000	170933	3.88667e+06	10969.7	9	9
pmn001378	519.19	357.14	520.194	C26H32O11	[M-H]-	Pinoresinol-4-O-glucoside	Lignans and Coumarins	C17529	1420000	429333	1.45667e+07	444333	532000	589000
Cmsp003083	521.2	131.05	520.194	C26H32O11	[M+H]+	Dehydrodiconiferyl alcohol-4-O-glucoside	Others	--	1547500	502333	2.35667e+06	4.07333e+06	1250000	1.47333e+06
Lmhp010190	522.36	184.07	521.348	C26H52NO7P	[M+H]+	LysoPC 18:1(2n isomer)*	Lipids	--	1377500	480667	2300000	87133.3	3.50667e+06	2580000
pmp001281	522.36	184.07	521.348	C26H52NO7P	[M+H]+	LysoPC 18:1*	Lipids	--	17650000	6.37333e+06	2.91667e+07	1109000	41400000	3.21667e+07
Lmmn002274	521.2	359.15	522.21	C26H34O11	[M-H]-	Isolariciresinol-9'-O-glucoside	Lignans and Coumarins	--	40975	16833.3	26836.3	49533.3	8769.67	13500
HJN083	521.2	359.15	522.211	C26H34O11	[M-H]-	Lariciresinol-4'-O-glucoside	Lignans and Coumarins	--	41900	9	9	19283.3	130167	187667
mws0126	524.37	184.07	523.364	C26H54NO7P	[M+H]+	LysoPC 18:0*	Lipids	--	2582500	226667	7.70333e+06	226333	366667	229333
pmd0136	524.37	184.07	523.364	C26H54NO7P	[M+H]+	LysoPC 18:0(2n isomer)*	Lipids	--	665000	18866.7	1430000	9160	105567	51533.3
Lmhp008924	532.34	184.07	531.332	C27H50NO7P	[M+H]+	LysoPC 19:3	Lipids	--	7452.5	9	9	9	21933.3	18700
Lmhn003801	531.12	337.06	532.122	C25H24O13	[M-H]-	Feruloylsinapoyltartaric acid	Phenolic acids	--	304750	83733.3	1.04333e+06	30870	11413.3	9083.33
Lmbn001181	531.14	531.13	532.143	C22H28O15	[M-H]-	Fraxetin-7,8-di-O-glucoside	Lignans and Coumarins	--	401750	883000	136000	1130000	512333	435000
Wmhn005209	531.09	369.05	532.158	C26H28O12	[M-H]-	4,5,8-Trihydroxy-α-tetralone 5-O-D-[6'-O-(4''-propionyloxybenzoyl)]glucoside	Quinones	--	24475	3386.67	158000	9	9	9
Hmzp006046	533.17	371.11	532.158	C26H28O12	[M+H]+	(+)-Sesaminol 2-O-Beta-D-Glucoside	Lignans and Coumarins	--	363250	416333	1950000	523000	9	9
Lmhp007598	534.36	184.07	533.348	C27H52NO7P	[M+H]+	LysoPC 19:2(2n isomer)	Lipids	--	54500	14033.3	7096.67	33900	324333	167000
Lmhp007840	534.36	184.07	533.348	C27H52NO7P	[M+H]+	LysoPC 19:2	Lipids	--	56650	13443.3	2122.67	29266.7	330333	168000
Lmdp004892	535.11	287.05	534.101	C24H22O14	[M+H]+	Kaempferol-3-O-(6''-malonyl)galactoside*	Flavonoids	--	913750	9	9	9	2.72267e+06	3450000
Lmmp003817	535.11	287.05	534.101	C24H22O14	[M+H]+	Kaempferol-3-O-(6''-malonyl)glucoside*	Flavonoids	--	915250	9	9	9	3.02933e+06	3.52667e+06
Hmzn005420	533.17	371.11	534.173	C26H30O12	[M-H]-	Sesamolinol-glucoside	Lignans and Coumarins	--	55875	9520	368000	9	9	9
Lmhp010908	536.37	184.07	535.364	C27H54NO7P	[M+H]+	LysoPC 19:1	Lipids	--	179750	41333.3	7340	10176.7	645667	415667
Zmfn000481	535.04	323.03	536.044	C14H22N2O16P2	[M-H]-	Uridine-5'-Diphosphate-D-Xylose	Nucleotides and derivatives	C00190	169750	57766.7	823333	37100	85100	69533.3
Hmln002100	535.18	373.13	536.189	C26H32O12	[M-H]-	Nortrachelogenin-4-O-glucoside	Lignans and Coumarins	--	1215000	518667	21300000	24766.7	22633.3	28200
pmn001375	535.18	373.13	536.189	C26H32O12	[M-H]-	1-Hydroxypinoresinol-1-O-Glucoside	Lignans and Coumarins	--	1550000	635667	2.68667e+07	21133.3	25766.7	31233.3
Lmdn001925	537.2	375.15	538.205	C26H34O12	[M-H]-	Olivil-4'-O-glucoside	Lignans and Coumarins	--	110425	117467	9	279667	28000	33933.3
pmp001274	542.32	483.25	541.317	C28H48NO7P	[M+H]+	2-Hydroxy-5,8,11,14,17-icosapentaenoyloxy]propyl-2-(trimethylammonio)ethyl phosphate	Alkaloids	--	2567500	324333	2570000	64933.3	1.22967e+06	1.12133e+06
pmc0960	544.34	184.07	543.332	C28H50NO7P	[M+H]+	LysoPC 20:4	Lipids	--	6550	3993.33	2413.33	21256.7	15466.7	6519.67
Lmhp009890	546.36	184.07	545.348	C28H52NO7P	[M+H]+	LysoPC 20:3	Lipids	--	400250	36600	29466.7	38300	1930000	1450000
pmd0147	548.37	184.07	547.364	C28H54NO7P	[M+H]+	LysoPC 20:2	Lipids	--	162750	48133.3	66700	29400	539667	553000
pmd0146	548.37	184.07	547.364	C28H54NO7P	[M+H]+	LysoPC 20:2(2n isomer)	Lipids	--	211250	26900	20066.7	12933.3	848000	744000
pmb0608	549.12	301.4	548.117	C25H24O14	[M+H]+	Chrysoeriol-7-O-(6''-malonyl)glucoside	Flavonoids	--	7450000	2110000	156333	4.32667e+06	23200000	2.00333e+07
pmn001671	547.17	223.1	548.174	C23H32O15	[M-H]-	Furanofructosyl-α-D-(6-mustard acyl)glucoside	Phenolic acids	--	23900	15466.7	45233.3	46500	14300	15300
Lmhp011549	550.39	184.07	549.379	C28H56NO7P	[M+H]+	LysoPC 20:1	Lipids	--	144500	31500	71466.7	7120	608000	442000
Hmln002189	549.09	505.11	550.096	C24H22O15	[M-H]-	Quercetin-3-O-(6''-malonyl)galactoside	Flavonoids	--	532500	37166.7	4806	144667	1.71633e+06	2000000
pmp000589	551.1	303.05	550.096	C24H22O15	[M+H]+	Quercetin-7-O-(6''-malonyl)glucoside	Flavonoids	--	72475	10463.3	5463.33	46333.3	176600	205333
mws1577	549.18	225	550.19	C23H34O15	[M-H]-	Genipin-1-O-gentiobioside	Terpenoids	C16965	12500	4143	4309.67	17233.3	4059.67	4219.67
Hmln002355	549.2	387.15	550.204	C27H34O12	[M-H]-	5'-Methoxymatairesinoside	Lignans and Coumarins	--	292000	91133.3	2.12333e+06	272900	67200	46400
pmn001371	549.2	387.15	550.205	C27H34O12	[M-H]-	Eucommin A	Lignans and Coumarins	C10560	222750	54700	1.41667e+06	394333	141333	138333
Lmmn002260	551.21	389.17	552.221	C27H36O12	[M-H]-	5'-Methoxyisolariciresinol-9'-O-glucoside	Lignans and Coumarins	--	73650	55400	346333	47666.7	32133.3	26466.7
Rfmb25702	561.2	357.13	562.205	C28H34O12	[M-H]-	Pinoresinol-4-O-(6''-acetyl)glucoside	Lignans and Coumarins	--	453750	91933.3	2280000	366667	381667	305000
pmb2922	565.05	323.1	566.055	C15H24N2O17P2	[M-H]-	Uridine 5'-diphospho-D-glucose	Nucleotides and derivatives	C00029	1385000	1.26667e+06	4.54667e+06	401667	895000	893667
Lmlp007435	581.17	147.04	580.158	C30H28O12	[M+H]+	Isosalipurposide-6''-O-p-coumaric acid	Flavonoids	--	23000	3386.67	9	9	55600	74433.3
Lmsp004670	595.17	287.06	594.158	C27H30O15	[M+H]+	Kaempferol-3-O-glucoside-7-O-rhamnoside	Flavonoids	--	7175000	9	4493	9	2.48333e+07	1.03233e+07
pmp000593	595.17	449.1	594.158	C27H30O15	[M+H]+	Luteolin-7-O-rutinoside	Flavonoids	--	2252500	9	9	13773.3	8.60333e+06	3.06667e+06
mws1073	595.17	457.2	594.158	C27H30O15	[M+H]+	Apigenin-6,8-di-C-glucoside (Vicenin-2)	Flavonoids	C10195	754500	97100	24233.3	1.35667e+06	1440000	1.72667e+06
Lmjp002867	595.17	287.05	594.158	C27H30O15	[M+H]+	Kaempferol-3-O-neohesperidoside	Flavonoids	--	7755000	7240	2319.33	9	27700000	10020000
pmp001106	595.17	577.16	594.158	C27H30O15	[M+H]+	Vitexin-2''-O-glucoside	Flavonoids	C04024	128750	14566.7	10020	245667	246333	292667
mws1661	609.18	301	608.174	C28H32O15	[M+H]+	Diosmetin-7-O-rutinoside (Diosmin)	Flavonoids	C10039	246750	37100	2463	191333	169000	177333
Lmmp000897	611.14	287.05	610.132	C30H26O14	[M+H]+	Gallocatechin-(4α→8)-gallocatechin	Flavonoids	--	289000	372.667	9	6472.67	919333	797667
Lmsp004166	611.16	303.05	610.153	C27H30O16	[M+H]+	Quercetin-3-O-glucoside-7-O-rhamnoside	Flavonoids	--	3110000	12786.7	12193.3	9	24900000	8.87333e+06
Hmpp002612	611.16	287.05	610.153	C27H30O16	[M+H]+	Luteolin-7-O-gentiobioside	Flavonoids	--	178500	48200	9	1.06633e+06	165000	116767
pmn001583	609.15	300	610.153	C27H30O16	[M-H]-	Quercetin-3-O-robinobioside	Flavonoids	--	6372500	26110	12590	5463.33	33300000	14000000
Zmhn002032	609.18	447.13	610.189	C28H34O15	[M-H]-	4-O-(6'-O-Glucosylcaffeoylglucosyl)-4-hydroxybenzyl alcohol	Phenolic acids	--	56400	9	9	16806.7	174667	140667
Lmpp003662	611.14	303.05	611.14	C30H27O14+	[M]+	Delphinidin-3-O-(6''-O-p-coumaroyl)glucoside	Flavonoids	C16370	2997500	14920	11913.3	9	24500000	9.07667e+06
mws4134	611.14	306.08	612.152	C20H32N6O12S2	[M-H]-	Oxiglutatione	Amino acids and derivatives	C00127	78450	61633.3	332000	2289.33	25333.3	24033.3
Hmgp002033	623.2	163.03	622.19	C29H34O15	[M+H]+	Isocrenatoside	Phenolic acids	--	171250	375333	85700	440000	201967	173667
Hmgp001685	623.2	163.03	622.19	C29H34O15	[M+H]+	Crenatoside	Phenolic acids	C10481	53075	73500	15126.7	148667	56333.3	37300
Lmzn001664	623.13	447.1	624.133	C27H28O17	[M-H]-	Kaempferol-3-O-glucuronide-7-O-glucoside	Flavonoids	--	1247500	160333	26366.7	1.03867e+06	2.71667e+06	3.70333e+06
Hmjp002999	625.18	317.06	624.162	C28H32O16	[M+H]+	Isorhamnetin-3-O-rutinoside (Narcissin)	Flavonoids	--	533250	77400	3972.67	121670	1.82333e+06	1.00533e+06
Zmxp002867	625.17	301.07	624.168	C28H32O16	[M+H]+	Chrysoeriol-5,7-di-O-glucoside	Flavonoids	--	185250	60466.7	7076.67	44400	461000	515667
Lmsp004045	625.18	317.07	624.169	C28H32O16	[M+H]+	Isorhamnetin-3-O-glucoside-7-O-rhamnoside	Flavonoids	--	377250	386667	6726.67	714000	343667	189333
pmb0623	625.18	607.1	624.169	C28H32O16	[M+H]+	Chrysoeriol-6-C-glucoside-7-O-glucoside	Flavonoids	--	34050	61666.7	21433.3	36133.3	51933.3	58366.7
Lmmp002963	625.18	317.06	624.169	C28H32O16	[M+H]+	6-C-Methylquercetin-3-O-rutinoside	Flavonoids	--	441750	382333	6046.67	781333	318000	186333
Lmnp002584	625.18	463.13	624.169	C28H32O16	[M+H]+	Hispidulin-8-C-(2''-O-glucosyl)glucoside	Flavonoids	--	1140000	132633	30700	1.77667e+06	2.80333e+06	3.02333e+06
Zmxp004480	625.18	301.07	624.169	C28H32O16	[M+H]+	Chrysoeriol-7-O-gentiobioside	Flavonoids	--	5497500	678667	43533.3	1.19967e+07	1.01467e+07	8.65333e+06
Lmhp003217	625.17	317.06	624.169	C28H32O16	[M+H]+	2'-Hydoxy,5-methoxyGenistein-O-rhamnosyl-glucoside	Flavonoids	--	507250	72933.3	3746.67	136003	1.68333e+06	1.00767e+06
pmb0603	625.18	301.6	624.169	C28H32O16	[M+H]+	Chrysoeriol-7,4'-di-O-glucoside	Flavonoids	--	165500	19000	9	390333	324733	256000
Hmgp001944	625.21	163.03	624.205	C29H36O15	[M+H]+	Isoacteoside	Phenolic acids	--	2100000	2.86333e+06	423667	4.42667e+06	174167	504000
Lmdn003665	623.2	299.09	624.205	C29H36O15	[M-H-	Farrerol-5,7-di-O-glucoside	Flavonoids	--	9960	9	9	9	38133.3	27566.7
Hmln002149	623.2	461.17	624.205	C29H36O15	[M-H]-	Acteoside	Phenolic acids	C10501	4270000	4.48333e+06	174767	11110000	176500	375667
pmp001311	627.16	303.1	626.148	C27H30O17	[M+H]+	6-Hydroxykaempferol-7,6-O-Diglucoside	Flavonoids	--	425250	9	24533.3	11030	1.45667e+06	1.58667e+06
pmb0618	627.19	465.1	626.185	C28H34O16	[M+H]+	Hesperetin-8-C-glucoside-3'-O-glucoside	Flavonoids	--	127750	9	9	9	435333	468333
pmp000782	635.39	435.32	634.387	C39H54O7	[M+H]+	Caffeoylhawthorn acid	Terpenoids	--	72650	102700	5216.67	152100	80233.3	111100
Lmhp002800	641.16	317.06	640.164	C28H32O17	[M+H]+	2'-Hydoxy,5-methoxyGenistein-4',7-O-diglucoside	Flavonoids	--	550000	20860	9	2.51667e+06	93690	102533
mws1506	639.19	161	640.2	C29H36O16	[M-H]-	Plantamajoside	Phenolic acids	C10485	6205000	8820000	3.17333e+06	1.67333e+07	6420000	4.50667e+06
Hmcn001943	639.2	477.16	640.201	C29H36O16	[M-H]-	(R)-Campneoside II*	Phenolic acids	--	311000	404333	139167	812667	306667	202667
Hmcn001768	639.2	621.18	640.201	C29H36O16	[M-H]-	(S)-Campneoside II*	Phenolic acids	--	6297500	8350000	3.19667e+06	1.69667e+07	6.30667e+06	4.05667e+06
Hmqp003435	651.15	271.06	650.142	C29H30O17	[M+H]+	Apigenin-7-O-(2''-O-apiosyl)(6''-Malonyl)glucoside	Flavonoids	C05622	12770	6173.33	9	21733.3	28800	13206.7
pmb2653	649.1	145	650.227	C24H42O20	[M-H]-	D(+)-Melezitose O-rhamnoside	Others	--	812250	1.41667e+06	116167	96500	132667	121667
Lmdn004491	651.23	175.04	652.237	C31H40O15	[M-H]-	Martynoside	Terpenoids	--	9997500	7.33667e+06	3220000	2.14667e+07	6450000	4.31667e+06
Lmgp003803	655.19	331.08	654.18	C29H34O17	[M+H]+	5,7,4'-Trihydroxy-6,8-dimethoxyisoflavone-7-O-galactoside-rhamnose	Flavonoids	--	75725	9	9	289667	83233.3	81966.7
pmb0713	655.19	331.08	654.18	C29H34O17	[M+H]+	Tricin-7-O-(2''-O-glucosyl)glucoside	Flavonoids	--	837750	339667	30366.7	4.45333e+06	336667	402333
Lmsn015919	658.85	482.93	659.861	C6H18O24P6	[M-H]-	Phytic acid	Organic acids	C01204	26400	22466.7	23166.7	22300	21266.7	25300
pmb0530	664.12	136.2	663.109	C21H27N7O14P2	[M+H]+	Nicotinic acid adenine dinucleotide	Nucleotides and derivatives	C00003	583750	329333	1930000	304667	471000	478333
pmp000780	665.4	409.3	664.398	C40H56O8	[M+H]+	3-O-Trans-feruloyl euscaphic acid	Terpenoids	--	4987.5	4860	9	14513.3	2910	6823.33
mws1153	665.21	161.02	666.216	C31H38O16	[M-H]-	2'-Acetylacteoside	Phenolic acids	--	375250	1560000	30200	665667	16966.7	32333.3
Lmqn000213	665.21	341.11	666.222	C24H42O21	[M-H]-	Stachyose	Others	C01613	658000	1370000	598667	1.01433e+06	18033.3	42366.7
mws4163	665.21	485.3	666.222	C24H42O21	[M-H]-	Nystose	Others	--	729500	1.45667e+06	713333	1.05467e+06	14813.3	40800
mws1593	665.21	161	666.222	C24H42O21	[M-H]-	D-Maltotetraose	Others	C02052	134500	366667	131200	119200	4826.67	7386.67
pmb0725	669.18	331.08	668.174	C33H32O15	[M+H]+	Tricin-7-O-(2''-feruloyl)glucoside	Flavonoids	--	34050	9	662.667	33270	9	9
Hmcp001579	671.18	347.07	670.175	C29H34O18	[M+H]+	Limocitrin-3-O-sophoroside	Flavonoids	--	27525	579.333	13706.7	9	7523.33	13866.7
Hmcp001628	671.18	347.07	670.175	C29H34O18	[M+H]+	Limocitrin-3,7-di-O-glucoside	Flavonoids	--	23025	9	26133.3	9	17313.3	37566.7
pmp001275	672.42	331.29	671.409	C31H61O14N	[M+H]+	3-Hydroxypropyl palmitate glc-glucosamine	Alkaloids	--	161250	502000	219667	199333	87266.7	96766.7
pmp001276	677.37	677.37	676.367	C33H56O14	[M+H]+	1-Linolenoyl-rac-glycerol-diglucoside	Lipids	--	204750	554000	321333	103600	92033.3	83533.3
Lmhp008744	677.37	261.22	676.367	C33H56O14	[M+H]+	1-α-Linolenoyl-glycerol-2,3-di-O-glucoside	Lipids	--	82500	236667	14330	199333	37566.7	34366.7
Lmhp008513	677.37	261.22	676.367	C33H56O14	[M+H]+	2-α-Linolenoyl-glycerol-1,3-di-O-glucoside	Lipids	--	86025	263333	15033.3	211000	34866.7	30066.7
Lmgn002250	677.17	191.06	678.18	C31H34O17	[M-H]-	Dicaffeoylquinic acid-O-glucoside	Phenolic acids	--	610000	316000	31066.7	3.48667e+06	706000	684667
pmp001271	679.39	263.24	678.383	C33H58O14	[M+H]+	1-Linoleoyl-sn-glycerol-diglucoside	Lipids	--	13875	46333.3	21200	7980	10033.3	10033.3
Lmhp009190	679.39	263.24	678.383	C33H58O14	[M+H]+	2-Linoleoylglycerol-1,3-di-O-glucoside	Lipids	--	13025	42933.3	17400	6343.33	9666.67	8580
pmn001370	681.24	519.19	682.247	C32H42O16	[M-H]-	Pinoresinol-4,4'-O-di-O-glucoside	Lignans and Coumarins	--	454500	143000	475000	109133	73966.7	90666.7
Hmln001931	681.24	357.13	682.247	C32H42O16	[M-H]-	Matairesinol-4,4'-di-O-glucoside	Lignans and Coumarins	--	126500	9	345667	9	9	9
Hmzp005336	695.22	371.11	694.21	C32H38O17	[M+H]+	(+)-Sesaminol 2-O-Beta-D-Gentiobioside	Lignans and Coumarins	--	3342500	538667	2.52333e+07	9	9	9
Lmgn002253	695.2	353.09	696.19	C31H36O18	[M-H]-	Syringoylcaffeoylquinic acid-D-glucose	Phenolic acids	--	412500	484000	495667	306667	571667	596667
pmb0168	700.49	184.4	699.484	C38H70NO8P	[M+H]+	PC 16:1/14:1	Lipids	--	22500	20733.3	9	65500	47633.3	39266.7
pmb0709	713.16	465.2	712.149	C30H32O20	[M+H]+	Quercetin-7-O-(6''-malonyl)glucosyl-5-O-glucoside	Flavonoids	--	8815	9	9	739.333	39566.7	30433.3
pmn001372	711.25	549.2	712.258	C33H44O17	[M-H]-	Medioresinol-4,4'-di-O-glucoside	Lignans and Coumarins	--	29400	9	18366.7	41733.3	7316.67	7853.33
pme2651	742.1	620.1	743.075	C21H28N7O17P3	[M-H]-	NADP (Nicotinamide adenine dinucleotide phosphate)	Nucleotides and derivatives	C00006	217500	129667	679667	103033	156667	158000
pmn001463	753.22	547.1	754.232	C34H42O19	[M-H]-	3,6'-Disinapoylsucrose	Phenolic acids	--	76225	212100	6079.67	135667	47800	74800
pmn001505	763.43	763.4	764.435	C41H64O13	[M-H]-	Oleanolic acid-3-O-xylosyl(1→3)glucuronide	Terpenoids	--	25050	87000	9	69433.3	14500	10673.3
mws1150	785.25	623.2	786.258	C35H46O20	[M-H]-	Echinacoside	Phenolic acids	C10450	1357500	8390000	136300	1.08167e+06	36136.3	139000
Lmdn002671	785.25	623.22	786.258	C35H46O20	[M-H]-	Purpureaside C	Terpenoids	C10488	115250	399667	9	308333	11039.3	44700
Hmzp004633	857.27	371.12	856.263	C38H48O22	[M+H]+	(+)-Sesaminol 2-O-Beta-D-Gentiotrioside	Lignans and Coumarins	--	528000	4806.67	320000	9	9	9

## Sheet: Table S2.
Table S2. List of the 13 sesame flower's specific metabolites
Index	Compounds	Class
Lmdn003665	Farrerol-5,7-di-O-glucoside	Flavonoids
Lmmp003817	Kaempferol-3-O-(6''-malonyl)glucoside	Flavonoids
Lmdp004892	Kaempferol-3-O-(6''-malonyl)galactoside	Flavonoids
Lmmn003398	Kaempferol-3-O-(6''-acetyl)glucoside	Flavonoids
pmb0618	Hesperetin-8-C-glucoside-3'-O-glucoside	Flavonoids
Lmhn002051	Vnilloylmalic acid	Phenolic acids
pmp000086	1-Feruloyl-sn-glycerol	Phenolic acids
Lmhp009129	LysoPC 15:0(2n isomer)	Lipids
Lmhp008924	LysoPC 19:3	Lipids
pmb0500	N-p-Coumaroyl-N'-feruloylputrescine	Alkaloids
Cmhp005227	4,8-Dihydroxy Naphthol-1-O-glucoside	Quinones
pme0310	Ethyl gallate	Tannins

## Sheet: Table S3.
Table S3. List of the 238 key significantly differential metabolites in the sesame tissues
Index	Compounds	Class	WF_vs_FS	PF_vs_FS	ML_vs_FS	FS_vs_FC
pme2601	3-Hydroxypropanoic acid	Organic acids	up	up	up	down
pme3017	2-Aminoisobutyric acid	Amino acids and derivatives	up	up	up	down
Lmbn000193	Tartronate semialdehyde	Organic acids	up	up	up	down
ML10172161	Hydroxypyruvic acid	Organic acids	up	up	up	down
mws0576	3-Hydroxybutyric acid	Organic acids	up	up	up	down
pme1975	Malonic acid	Organic acids	up	up	up	down
pme0010	L-Serine	Amino acids and derivatives	up	up	up	down
pme0006	L-Proline	Amino acids and derivatives	down	down	up	down
mws0671	L-Homoserine	Organic acids	up	up	up	down
mws0230	L-Threonine	Amino acids and derivatives	up	up	up	down
Lmbp000668	Isonicotinic acid	Organic acids	up	up	up	down
pme0490	Nicotinic acid (Vitamin B3)	Others	up	up	up	down
pme1216	2-Picolinic acid	Organic acids	up	up	up	down
pmb0501	Agmatine	Alkaloids	up	up	up	down
pme0243	Glutaric acid	Organic acids	up	up	up	down
mws0473	2-Methylsuccinic acid	Organic acids	up	up	up	down
mws0341	2-Hydroxyisocaproic acid	Organic acids	up	up	up	down
Lmrn002746	2-Hydroxy-4-methylpentanoic acid	Organic acids	down	down	down	up
pmb0374	2-Aminopurine	Nucleotides and derivatives	up	up	up	down
Lmgn001670	Salicylic acid	Phenolic acids	down	down	down	up
mws2368	Tyrosol	Phenolic acids	down	down	down	up
pme2879	5-Hydroxymethyluracil	Nucleotides and derivatives	down	down	down	up
pmb0764	4-Methyl-5-thiazoleethanol	Others	down	down	down	up
pme2380	α-Ketoglutaric acid	Organic acids	down	down	down	down
mws0208	Adipic Acid	Organic acids	down	down	up	down
Lmbn001676	3-Hydroxy-3-Methyl-2-Oxopentanoic Acid	Organic acids	down	down	up	down
mws0924	2-Methylglutaric acid	Organic acids	down	down	up	down
pme0193	L-Glutamine	Amino acids and derivatives	up	up	up	down
pme0026	L-Lysine	Amino acids and derivatives	up	up	up	down
Zmzn000113	L-threo-3-Methylaspartate	Amino acids and derivatives	up	up	up	down
pme0014	L-Glutamic acid	Amino acids and derivatives	up	up	up	down
mws1050	O-Acetylserine	Amino acids and derivatives	up	up	up	down
Lmgp000796	4-Hydroxymandelonitrile	Alkaloids	up	up	up	down
pme1210	L-Methionine	Amino acids and derivatives	up	up	up	down
Zmgn000173	D-Ribose	Others	down	down	down	up
mws0180	2,5-Dihydroxybenzoic acid; Gentisic Acid	Phenolic acids	down	down	down	up
mws0639	2,3-Dihydroxybenzoic Acid	Organic acids	down	down	down	up
Lmmn001643	2-Hydroxycinnamic acid	Organic acids	up	up	up	down
Lmbn002648	α-Hydroxycinnamic Acid	Phenolic acids	up	up	up	down
pme3083	2-(Formylamino)benzoic acid	Phenolic acids	up	up	up	down
pme2801	7-Methylxanthine	Nucleotides and derivatives	up	up	up	down
mws2125	Phosphoenolpyruvate	Organic acids	up	up	up	down
pme3009	Trans-Citridic acid	Organic acids	down	down	down	up
Zmyn000155	N-α-Acetyl-L-ornithine	Amino acids and derivatives	up	up	up	down
mws1401	L-Theanine	Amino acids and derivatives	up	up	up	down
mws0260	L-Arginine	Amino acids and derivatives	up	up	up	down
pme0008	L-Citrulline	Amino acids and derivatives	up	up	up	down
pme2836	5-Hydroxytryptophol	Alkaloids	down	down	down	up
mws1195	p-Coumaric acid methyl ester	Phenolic acids	up	up	up	down
mws0093	Coniferyl alcohol	Phenolic acids	up	up	up	down
mws0250	L-Tyrosine	Amino acids and derivatives	up	up	up	down
pme2596	4-Pyridoxic acid	Others	down	down	down	up
Zmgn000447	3-Phospho-D-glyceric acid	Others	up	up	up	down
mws5041	L-Glycyl-L-isoleucine	Amino acids and derivatives	up	up	up	down
pme0122	N6-Acetyl-L-lysine	Amino acids and derivatives	up	up	up	down
mws0736	N-Glycyl-L-leucine	Amino acids and derivatives	up	up	up	down
pme3388	Homoarginine	Amino acids and derivatives	up	up	up	down
Zmjp000182	N-Monomethyl-L-arginine	Amino acids and derivatives	up	up	up	down
mws1189	D-Galacturonic acid	Organic acids	down	down	down	down
pme3705	D-Glucoronic acid	Others	down	down	down	down
Lmdn003756	Methyl caffeate	Phenolic acids	up	up	up	down
mws0014	Ferulic acid	Phenolic acids	up	up	up	down
mws0282	L-Tryptophan	Amino acids and derivatives	up	up	up	down
pmb2620	3,4-Dimethoxycinnamic acid	Phenolic acids	up	up	up	down
mws1212	Methyl ferulate	Phenolic acids	up	up	up	down
mws0863	2-Deoxyribose-5'-phosphate	Nucleotides and derivatives	up	up	up	down
Hmln002597	Sodium ferulate	Others	up	up	up	down
Lmrj001698	L-Seryl-L-Isoleucine	Amino acids and derivatives	up	up	up	down
mws1337	D-Pantothenic Acid	Others	up	up	up	down
pme3131	6,7-Dimethoxy-4-methylcoumarin	Lignans and Coumarins	up	up	down	up
mws4176	L-Alanyl-L-Phenylalanine	Amino acids and derivatives	up	up	up	down
pmn001669	Methyl sinapate	Phenolic acids	up	up	up	down
mws0976	β-Pseudouridine	Nucleotides and derivatives	up	up	up	down
mws0248	Uridine	Nucleotides and derivatives	up	up	up	down
pma3101	Nicotinate D-ribonucleoside	Others	down	down	down	up
pme1187	5-Methyluridine	Nucleotides and derivatives	up	up	up	down
Lmlp003161	N-Feruloylputrescine	Alkaloids	up	up	up	down
pme0230	Adenosine	Nucleotides and derivatives	up	up	up	down
pmp000087	2-Feruloyl-sn-glycerol*	Phenolic acids	up	up	up	down
pmb0889	Punicic acid (9Z,11E,13Z-octadecatrienoic acid)	Lipids	up	up	up	down
Lmhn002926	p-Coumaroylmalic acid	Phenolic acids	up	up	up	down
mws1491	Linoleic acid	Lipids	up	up	up	down
Lmbn006152	(9Z,11E)-Octadecadienoic acid	Lipids	up	up	up	down
mws0396	Elaidic Acid	Lipids	up	up	up	down
mws2623	11-Octadecanoic acid(Vaccenic acid)	Lipids	up	up	up	down
pma1751	N-(beta-D-Glucosyl)nicotinate	Others	up	up	up	down
Lmbn005443	13-KODE; (9Z,11E)-13-Oxooctadeca-9,11-dienoic acid	Lipids	down	down	up	down
Lmbn005369	13(S)-HODE;13(S)-Hydroxyoctadeca-9Z,11E-dienoic acid	Lipids	up	up	up	down
Rfmb091	9S-Hydroxy-10E,12Z-octadecadienoic acid	Lipids	up	up	up	down
pmb2799	12,13-Epoxy-9-Octadecenoic Acid	Lipids	up	up	up	down
Zmyn004714	Ricinoleic acid	Lipids	up	up	up	down
pmf0297	1-Eicosanol	Lipids	up	up	up	down
mws0058	Diosmetin (5,7,3'-Trihydroxy-4'-methoxyflavone)	Flavonoids	down	down	down	up
Hmzp006059	ladanetin	Flavonoids	down	down	down	up
Zmhn001358	4-O-Glucosyl-4-hydroxybenzoic acid	Phenolic acids	down	down	up	down
Hmyn001360	Doitungbiphenyl A	Phenolic acids	down	down	up	down
pmb3079	N-Acetyl-D-glucosamine-1-phosphate	Others	up	up	up	down
pmb0563	Peonidin	Flavonoids	down	down	down	up
mws0463	Hesperetin	Flavonoids	down	down	down	up
Lmhn003074	Feruloylmalic acid	Phenolic acids	up	up	up	down
pmb2804	13S-Hydroperoxy-9Z,11E-octadecadienoic acid	Lipids	up	up	up	down
pmf0371	Pedalitin	Flavonoids	down	down	down	up
Hmtn001120	5-(2-Hydroxyethyl)-2-O-glucosylphenol	Phenolic acids	down	down	down	up
pmb2221	4-Hydroxysphinganine	Lipids	down	down	up	down
pme3188	Uridine 5'-monophosphate	Nucleotides and derivatives	up	up	up	down
Zmhn002301	p-Coumaric acid-4-O-glucoside	Phenolic acids	down	down	down	up
pmn001419	1-O-[(E)-p-Cumaroyl]-D-glucose	Phenolic acids	up	up	up	down
mws0884	Cyclic 3',5'-Adenylic acid	Nucleotides and derivatives	up	up	up	down
Zmhn001883	Vanillic acid-4-O-glucoside*	Phenolic acids	up	up	up	down
pmb0789	Pyridoxine-5'-O-glucoside	Others	down	down	down	up
Lmjp004404	Quercetagetin-3-Methyl Ether	Flavonoids	down	down	down	up
mws0675	β-Nicotinamide mononucleotide	Nucleotides and derivatives	up	up	up	down
Hmgp002947	1,3,6-Trihydroxy-2,5,7-trimethoxyxanthone	Others	up	up	up	down
mws0932	15-Hydroperoxyicosatetraenoic acid	Lipids	up	up	up	down
pmn001421	3-O-p-Coumaroylquinic acid*	Phenolic acids	down	down	down	up
pmb3074	5-O-p-Coumaroylquinic acid*	Phenolic acids	down	down	down	up
mws1015	Esculin (6,7-DihydroxyCoumarin-6-glucoside)	Lignans and Coumarins	down	down	down	up
pmn001420	1-O-[(E)-Caffeoyl]-D-glucose	Phenolic acids	up	up	up	down
mws0906	Coniferin	Phenolic acids	down	down	up	down
Zmln000899	Syringaldehyde-4-O-glucoside	Phenolic acids	up	up	up	down
mws0874	3'-Adenylic Acid	Nucleotides and derivatives	up	up	up	down
pmb0981	Adenosine 5'-monophosphate	Nucleotides and derivatives	up	up	up	down
mws2108	Cryptochlorogenic acid (4-O-Caffeoylquinic acid)*	Phenolic acids	down	down	down	up
mws0178	Chlorogenic acid (3-O-Caffeoylquinic acid)*	Phenolic acids	down	down	down	up
Lmhp112042	1-Linoleoylglycerol	Lipids	up	up	up	down
Zmhn002422	1-O-Feruloyl-D-Glucose	Phenolic acids	down	down	down	up
Hmmn002544	Ferulic acid-4-O-glucoside	Phenolic acids	down	down	down	up
mws1526	Sweroside	Terpenoids	down	down	down	up
Hmlp003129	Matairesinol	Lignans and Coumarins	up	up	up	down
pmb0998	Guanosine 5'-monophosphate	Nucleotides and derivatives	up	up	up	down
Lmgp003270	Scopoletin-7-O-glucuronide	Lignans and Coumarins	down	down	down	up
mws0179	Chlorogenic acid methyl ester	Phenolic acids	down	down	down	up
pma3724	1-O-Feruloylquinic acid*	Phenolic acids	down	down	down	up
Lmgn003073	5-O-Feruloylquinic acid*	Phenolic acids	down	down	down	up
pmn001501	Fargesin	Lignans and Coumarins	up	up	up	down
Hmgn002833	4-Ketopinoresinol	Others	down	down	down	up
Hmzn006432	Sesamolinol	Lignans and Coumarins	up	up	up	down
pmb2940	1-O-Glucosyl sinapate*	Phenolic acids	up	up	up	down
Zmhn002227	4-O-Glucosyl-sinapate*	Phenolic acids	up	up	up	down
HJN003	1-O-Sinapoyl-D-glucose	Phenolic acids	up	up	up	down
pmn001423	Roseoside	Others	up	up	up	down
mws1565	Geniposide	Terpenoids	down	down	down	up
pmb0489	N-Glucosyl-p-coumaroylputrescine	Alkaloids	down	down	down	up
Hmln003529	Benzyl β-primeveroside	Others	down	down	down	up
Cmjn004337	Benzyl-(2''-O-xylosyl)glucoside	Phenolic acids	down	down	down	up
pme3007	Uridine 5'-diphosphate	Nucleotides and derivatives	up	up	up	down
pmn001399	2,4,6,4'-Tetrahydroxy-stilbene-2-O-glucoside	Others	down	down	up	down
pme2117	Adenosine 5'-diphosphate	Nucleotides and derivatives	up	up	up	down
Lmgp004731	Genistein-7-O-galactoside	Flavonoids	down	down	down	up
Lmlp005572	Galangin-7-O-glucoside	Flavonoids	down	down	down	up
mws1179	Naringenin-7-O-glucoside (Prunin)	Flavonoids	down	down	down	up
pme1611	Isohemiphloin	Flavonoids	down	down	down	up
pmn001697	Apigenin-7-O-glucuronide	Flavonoids	down	down	down	up
Xmyp005654	Kaempferol-4'-O-glucoside	Flavonoids	down	down	down	up
Hmpp003270	Luteolin-4'-O-glucoside*	Flavonoids	down	down	down	up
pme2459	Luteolin-7-O-glucoside (Cynaroside)	Flavonoids	down	down	down	up
Lmhp009034	LysoPE 16:1	Lipids	down	down	up	down
pmb0876	LysoPE 16:0	Lipids	up	up	up	down
pmd0160	LysoPE 16:0(2n isomer)	Lipids	up	up	up	down
pmn001700	24,30-Dihydroxy-12(13)-enolupinol	Terpenoids	up	up	up	down
pmb2654	Anthranilate-1-O-Sophoroside	Phenolic acids	up	up	up	down
pmp000012	Scutellarein-7-O-glucuronide (Scutellarin)	Flavonoids	down	down	down	up
mws4167	Luteolin-7-O-glucuronide	Flavonoids	down	down	down	up
Hmzp004605	ladanetin-6-O-β-D glucosid	Flavonoids	down	down	down	up
Lmjp003655	6-C-MethylKaempferol-3-glucoside	Flavonoids	down	down	down	up
pmp000579	Diosmetin-7-O-galactoside	Flavonoids	down	down	down	up
Hmgp002189	Hispidulin-7-O-Glucoside	Flavonoids	down	down	down	up
mws0091	Quercetin-3-O-glucoside (Isoquercitrin)*	Flavonoids	down	down	down	up
mws0061	Quercetin-3-O-galactoside (Hyperin)*	Flavonoids	down	down	down	up
Lmhp008233	LysoPE 18:4	Lipids	down	down	up	down
pmp000583	Diosmetin-7-O-glucuronide	Flavonoids	down	down	down	up
pmb0881	LysoPE 18:2	Lipids	up	up	up	down
Hmzp003994	Pedaliin	Flavonoids	down	down	down	up
Lmjp003295	6-Methoxykaempferol-3-O-glucoside	Flavonoids	down	down	down	up
Hmcp002207	Isorhamnetin-7-O-glucoside (Brassicin)	Flavonoids	down	down	down	up
mws0289	LysoPE 18:1	Lipids	up	up	up	down
pmb0883	LysoPE 18:0	Lipids	up	up	up	down
pmb2319	LysoPC 15:0	Lipids	down	down	up	down
pmb3072	3-O-p-Coumaroylshikimic acid-O-glucoside*	Phenolic acids	down	down	down	up
Lmgp004829	5,7,4'-Trihydroxy-6,8-dimethoxyisoflavone-7-O-galactoside	Flavonoids	down	down	down	up
pmp001164	Iristectorin B	Flavonoids	down	down	down	up
pmb0736	Tricin-7-O-Glucoside	Flavonoids	down	down	down	up
Hmgp002238	Jaceosidin-7-O-Glucoside	Flavonoids	down	down	down	up
pmb0855	LysoPC 16:0*	Lipids	up	up	up	down
Zmhn003076	((2R,3R,5R,6R)-6-(((E)-3-(3,4-dihydroxyphenyl)acryloyl)oxy)-3,4,5-trihydroxytetrahydro-2H-pyran-2-yl)methyl (Z)-3-(3,4-dihydroxyphenyl)acrylate	Phenolic acids	up	up	up	down
Lmhp010515	LysoPC 17:0(2n isomer)*	Lipids	down	down	down	up
mws1584	1,3-O-Dicaffeoylquinic Acid (Cynarin)	Phenolic acids	down	down	down	up
pmn001382	Isochlorogenic acid A	Phenolic acids	down	down	down	up
Wmzn002116	3,5-Dicaffeoylquinic acid	Phenolic acids	down	down	down	up
Zmhn000785	Di-O-Glucosylquinic acid	Phenolic acids	up	up	up	down
pmb0865	LysoPC 18:3(2n isomer)*	Lipids	down	down	down	up
pmp000585	Apigenin-7-O-(6''-malonyl)glucoside	Flavonoids	down	down	down	up
pmp000194	6''-O-Malonylgenistin	Flavonoids	down	down	down	up
Zmhn003515	(2R,3R,5R,6R)-6-((((Z)-3-(3,4-dihydroxyphenyl)acryloyl)oxy)methyl)-3,4,5-trihydroxytetrahydro-2H-pyran-2-yl (E)-3-(4-hydroxy-3-methoxyphenyl)acrylate	Phenolic acids	down	down	down	up
Hmbn002692	6'-O-Feruloyl-D-sucrose	Phenolic acids	up	up	up	down
pmn001458	Sibiricose A5	Phenolic acids	up	up	up	down
pmp001251	LysoPC 18:2(2n isomer)*	Lipids	down	down	up	down
pmn001378	Pinoresinol-4-O-glucoside	Lignans and Coumarins	up	up	up	down
mws0126	LysoPC 18:0*	Lipids	up	up	up	down
pmd0136	LysoPC 18:0(2n isomer)*	Lipids	up	up	up	down
Lmhn003801	Feruloylsinapoyltartaric acid	Phenolic acids	up	up	up	down
Wmhn005209	4,5,8-Trihydroxy-α-tetralone 5-O-D-[6'-O-(4''-propionyloxybenzoyl)]glucoside	Quinones	up	up	up	down
Hmzp006046	(+)-Sesaminol 2-O-Beta-D-Glucoside	Lignans and Coumarins	up	up	up	down
Hmzn005420	Sesamolinol-glucoside	Lignans and Coumarins	up	up	up	down
Zmfn000481	Uridine-5'-Diphosphate-D-Xylose	Nucleotides and derivatives	up	up	up	down
Hmln002100	Nortrachelogenin-4-O-glucoside	Lignans and Coumarins	up	up	up	down
pmn001375	1-Hydroxypinoresinol-1-O-Glucoside	Lignans and Coumarins	up	up	up	down
Lmdn001925	Olivil-4'-O-glucoside	Lignans and Coumarins	down	down	down	up
pmp001274	2-Hydroxy-5,8,11,14,17-icosapentaenoyloxy]propyl-2-(trimethylammonio)ethyl phosphate	Alkaloids	up	up	up	down
pmb0608	Chrysoeriol-7-O-(6''-malonyl)glucoside	Flavonoids	down	down	down	up
Lmhp011549	LysoPC 20:1	Lipids	down	down	up	down
Hmln002355	5'-Methoxymatairesinoside	Lignans and Coumarins	up	up	up	down
pmn001371	Eucommin A	Lignans and Coumarins	up	up	up	down
Lmmn002260	5'-Methoxyisolariciresinol-9'-O-glucoside	Lignans and Coumarins	up	up	up	down
Rfmb25702	Pinoresinol-4-O-(6''-acetyl)glucoside	Lignans and Coumarins	up	up	up	down
pmb2922	Uridine 5'-diphospho-D-glucose	Nucleotides and derivatives	up	up	up	down
mws1073	Apigenin-6,8-di-C-glucoside (Vicenin-2)	Flavonoids	down	down	down	up
Hmpp002612	Luteolin-7-O-gentiobioside	Flavonoids	down	down	down	up
Lmzn001664	Kaempferol-3-O-glucuronide-7-O-glucoside	Flavonoids	down	down	down	up
Lmsp004045	Isorhamnetin-3-O-glucoside-7-O-rhamnoside	Flavonoids	down	down	down	up
Lmmp002963	6-C-Methylquercetin-3-O-rutinoside	Flavonoids	down	down	down	up
Lmnp002584	Hispidulin-8-C-(2''-O-glucosyl)glucoside	Flavonoids	down	down	down	up
Zmxp004480	Chrysoeriol-7-O-gentiobioside	Flavonoids	down	down	down	up
pmb0603	Chrysoeriol-7,4'-di-O-glucoside	Flavonoids	down	down	down	up
pmp000782	Caffeoylhawthorn acid	Terpenoids	down	down	down	up
Lmhp002800	2'-Hydoxy,5-methoxyGenistein-4',7-O-diglucoside	Flavonoids	down	down	down	up
Hmqp003435	Apigenin-7-O-(2''-O-apiosyl)(6''-Malonyl)glucoside	Flavonoids	down	down	down	up
pmb0713	Tricin-7-O-(2''-O-glucosyl)glucoside	Flavonoids	down	down	down	up
pmb0530	Nicotinic acid adenine dinucleotide	Nucleotides and derivatives	up	up	up	down
pmp000780	3-O-Trans-feruloyl euscaphic acid	Terpenoids	down	down	down	up
Lmgn002250	Dicaffeoylquinic acid-O-glucoside	Phenolic acids	down	down	down	up
pmn001370	Pinoresinol-4,4'-O-di-O-glucoside	Lignans and Coumarins	up	up	up	down
Hmln001931	Matairesinol-4,4'-di-O-glucoside	Lignans and Coumarins	up	up	up	down
Hmzp005336	(+)-Sesaminol 2-O-Beta-D-Gentiobioside	Lignans and Coumarins	up	up	up	down
pmb0168	PC 16:1/14:1	Lipids	down	down	down	up
pme2651	NADP (Nicotinamide adenine dinucleotide phosphate)	Nucleotides and derivatives	up	up	up	down
pmn001505	Oleanolic acid-3-O-xylosyl(1→3)glucuronide	Terpenoids	down	down	down	up
Hmzp004633	(+)-Sesaminol 2-O-Beta-D-Gentiotrioside	Lignans and Coumarins	up	up	up	down
